# Supplementary material for: 2,4-Dichloro-6-({2-[(3,5-dichloro-2-hy­droxy­benzyl­idene)amino]­eth­yl}imino­meth­yl)phenol
Source: Acta Crystallogr Sect E Struct Rep Online. 2012 May 12;68(Pt 6):o1700. doi: 10.1107/S1600536812020235 (PMC3379294; doi:10.1107/S1600536812020235)
Supplement: Supplementary file 1 [file e-68-o1700-sup1.cif]

##############################################################################
#                                                                            #
# This CIF contains the data in a paper accepted for publication in          #
# Acta Crystallographica Section E. It conforms to the requirements of       #
# Notes for Authors for Acta Crystallographica Section E, and has been       #
# peer reviewed under the auspices of the IUCr Commission on Journals.       #
#                                                                            #
# Full details of the Crystallographic Information File format               #
# are given in the paper "The Crystallographic Information File (CIF):       #
# a New Standard Archive File for Crystallography" by S. R. Hall, F. H.      #
# Allen and I. D. Brown [Acta Cryst. (1991), A47, 655-685].                  #
#                                                                            #
# The current version of the core CIF dictionary is obtainable from          #
# ftp://ftp.iucr.org/pub/cif_core.dic.                                       #
#                                                                            #
# Software is freely available for graphical display of the structure(s)     #
# in this CIF. For information consult the CIF software page                 #
# http://www.iucr.org/resources/cif/software.                                #
#                                                                            #
# This file may be used for bona fide research purposes within the           #
# scientific community so long as proper attribution is given to the journal # 
# article from which it was obtained.                                        #
#                                                                            #
##############################################################################
data_global
_audit_creation_method     'WinGX routine CIF_UPDATE'
_audit_conform_dict_name     cif_core.dic
_audit_conform_dict_version     2.3
_journal_date_recd_electronic     2012-04-23
_journal_date_accepted     2012-05-05
_journal_name_full     'Acta Crystallographica, Section E'
_journal_year     2012
_journal_volume     68
_journal_issue      6
_journal_page_first     o1700
_journal_page_last     o1700
_journal_paper_category     QO
_journal_paper_doi     10.1107/S1600536812020235
_journal_coeditor_code     LH5465
_publ_contact_author_name     'Sofiane, Bouacida '
_publ_contact_author_address
;
Unit\'e de recherche de CHimie de l'Environnement
et Mol\'eculaire Structurale,
CHEMS, Universit\'e Mentouri-Constantine
25000 Algeria
;
_publ_contact_author_email     bouacida_sofiane@yahoo.fr
_publ_contact_author_fax     '00 (213) 31 81 88 16'
_publ_contact_author_phone     '00 (213) 74 45 27 14'
_publ_section_title
;\
2,4-Dichloro-6-({2-[(3,5-dichloro-2-hydroxybenzylidene)amino]ethyl}iminomethyl)\
phenol
;
loop_
    _publ_author_name
    _publ_author_address
    'Ourari, Ali'
;
Laboratoire d'Electrochimie,
d'Ing\'enierie Mol\'eculaire et de Catalyse Redox (LEIMCR),
Facult\'e des Sciences de l'Ing\'enieur
Universit\'e Farhat Abbas, S\'etif 19000
Algeria
;
    'Baameur, Lotfi'
;
Laboratoire d'Electrochimie,
d'Ing\'enierie Mol\'eculaire et de Catalyse Redox (LEIMCR),
Facult\'e des Sciences de l'Ing\'enieur
Universit\'e Farhat Abbas, S\'etif 19000
Algeria
;
    'Bouacida, Sofiane'
;
Unit\'e de Recherche de Chimie de l'Environnement et Mol\'eculaire Structurale,
CHEMS, Universit\'e Mentouri-Constantine
25000 Algeria
;
    'Bouet Gilles'
;
Laboratoire SONAS, E.A. 921
Faculte de Pharmacie
16 Bd Daviers
49045 ANGERS cedex 01
France
;
    'Allain Magali'
;
MOLTECH Anjou UMR-CNRS 6200,
2 Bd Lavoisier,
49045 Angers Cedex
France
;
data_I
_chemical_name_systematic
;
2,4-Dichloro-6-({2-[(3,5-dichloro-2-
hydroxybenzylidene)amino]ethyl}iminomethyl)phenol
;
_chemical_formula_moiety     'C16 H12 Cl4 N2 O2'
_chemical_formula_sum     'C16 H12 Cl4 N2 O2'
_chemical_formula_iupac     'C16 H12 Cl4 N2 O2'
_chemical_formula_weight     406.08
_symmetry_cell_setting     monoclinic
_symmetry_space_group_name_H-M     'P 21/c'
_symmetry_space_group_name_Hall     '-P 2ybc'
loop_
    _symmetry_equiv_pos_as_xyz
    'x, y, z'
    '-x, y+1/2, -z+1/2'
    '-x, -y, -z'
    'x, -y-1/2, z-1/2'
_cell_length_a     7.5290(10)
_cell_length_b     10.718(2)
_cell_length_c     10.759(2)
_cell_angle_alpha     90
_cell_angle_beta     101.40(2)
_cell_angle_gamma     90
_cell_volume     851.1(3)
_cell_formula_units_Z     2
_cell_measurement_reflns_used     4871
_cell_measurement_theta_min     2.65
_cell_measurement_theta_max     25.85
_cell_measurement_temperature     295(2)
_exptl_crystal_description     prism
_exptl_crystal_colour     yellow
_exptl_crystal_size_max     0.50
_exptl_crystal_size_mid     0.23
_exptl_crystal_size_min     0.19
_exptl_crystal_density_diffrn     1.585
_exptl_crystal_density_method     'not measured'
_exptl_crystal_F_000     412
_exptl_absorpt_coefficient_mu     0.707
_exptl_absorpt_correction_type     gaussian
_exptl_absorpt_process_details
;
(ABSGAUSS in PLATON; Spek, 2009)
;
_exptl_absorpt_correction_T_min     0.7935
_exptl_absorpt_correction_T_max     0.8932
_exptl_special_details     ?
_diffrn_ambient_temperature     295(2)
_diffrn_radiation_type     MoK\a
_diffrn_radiation_wavelength     0.71073
_diffrn_measurement_device_type     'Stoe IPDS'
_diffrn_measurement_method     'Oscillation Phi Incr 2.1 deg'
_diffrn_detector_area_resol_mean     6.66
_diffrn_reflns_number     8137
_diffrn_reflns_av_R_equivalents     0.0491
_diffrn_reflns_av_sigmaI/netI     0.0361
_diffrn_reflns_theta_min     2.71
_diffrn_reflns_theta_max     26.13
_diffrn_reflns_theta_full     26.13
_diffrn_measured_fraction_theta_max     0.983
_diffrn_measured_fraction_theta_full     0.983
_diffrn_reflns_limit_h_min     -9
_diffrn_reflns_limit_h_max     9
_diffrn_reflns_limit_k_min     -13
_diffrn_reflns_limit_k_max     13
_diffrn_reflns_limit_l_min     -13
_diffrn_reflns_limit_l_max     13
_refine_special_details
;
Refinement of <i>F</i>^2^ against ALL reflections. The weighted <i>R</i>-factor
<i>wR</i> and goodness of fit <i>S</i> are based on <i>F</i>^2^, conventional
<i>R</i>-factors <i>R</i> are based on <i>F</i>, with <i>F</i> set to zero for
negative <i>F</i>^2^. The threshold expression of <i>F</i>^2^ >
\s(<i>F</i>^2^) is used only for calculating <i>R</i>-factors(gt) <i>etc</i>.
and is not relevant to the choice of reflections for refinement.
<i>R</i>-factors based on <i>F</i>^2^ are statistically about twice as large
as those based on <i>F</i>, and <i>R</i>- factors based on ALL data will be
even larger.
;
_reflns_number_total     1671
_reflns_number_gt     1192
_reflns_threshold_expression     'I>2\s(I)'
_refine_ls_structure_factor_coef     Fsqd
_refine_ls_matrix_type     full
_refine_ls_R_factor_all     0.0516
_refine_ls_R_factor_gt     0.0311
_refine_ls_wR_factor_gt     0.0736
_refine_ls_wR_factor_ref     0.0806
_refine_ls_goodness_of_fit_ref     0.938
_refine_ls_restrained_S_all     0.938
_refine_ls_number_reflns     1671
_refine_ls_number_parameters     110
_refine_ls_number_restraints     0
_refine_ls_hydrogen_treatment     constr
_refine_ls_weighting_scheme     calc
_refine_ls_weighting_details
                 'calc w=1/[\s^2^(Fo^2^)+(0.0486P)^2^] where P=(Fo^2^+2Fc^2^)/3'
_atom_sites_solution_hydrogens     geom
_atom_sites_solution_primary     direct
_atom_sites_solution_secondary     difmap
_refine_ls_shift/su_max     0.000
_refine_ls_shift/su_mean     0.000
_refine_diff_density_max     0.190
_refine_diff_density_min     -0.148
_refine_ls_extinction_method     none
_refine_ls_extinction_coef     ?
loop_
    _atom_type_symbol
    _atom_type_description
    _atom_type_scat_dispersion_real
    _atom_type_scat_dispersion_imag
    _atom_type_scat_source
    C C 0.0033 0.0016 'International Tables Vol C Tables 4.2.6.8 and 6.1.1.4'
    H H 0 0 'International Tables Vol C Tables 4.2.6.8 and 6.1.1.4'
    N N 0.0061 0.0033 'International Tables Vol C Tables 4.2.6.8 and 6.1.1.4'
    O O 0.0106 0.006 'International Tables Vol C Tables 4.2.6.8 and 6.1.1.4'
    Cl Cl 0.1484 0.1585 'International Tables Vol C Tables 4.2.6.8 and 6.1.1.4'
_computing_data_collection     'EXPOSE (Stoe & Cie, 1999)'
_computing_cell_refinement     'SELECT and CELL (Stoe & Cie, 1999)'
_computing_data_reduction     'INTEGRATE (Stoe & Cie, 1999)'
_computing_structure_solution     'SIR2002 (Burla <i>et al.</i>, 2005)'
_computing_structure_refinement     'SHELXL97 (Sheldrick, 2008)'
_computing_molecular_graphics
 'ORTEP-3 for Windows (Farrugia, 1997) and DIAMOND (Brandenburg & Berndt, 2001)'
_computing_publication_material     'WinGX (Farrugia, 1999)'
loop_
    _atom_site_type_symbol
    _atom_site_label
    _atom_site_fract_x
    _atom_site_fract_y
    _atom_site_fract_z
    _atom_site_U_iso_or_equiv
    _atom_site_adp_type
    _atom_site_calc_flag
    _atom_site_refinement_flags
    _atom_site_occupancy
    _atom_site_symmetry_multiplicity
    _atom_site_disorder_assembly
    _atom_site_disorder_group
    C C1 0.4564(3) 0.03468(18) 0.0456(2) 0.0533(5) Uani d . 1 1 . .
    H H1A 0.3651 -0.0174 0.0720 0.064 Uiso calc R 1 1 . .
    H H1B 0.5464 0.0559 0.1203 0.064 Uiso calc R 1 1 . .
    C C3 0.3844(3) 0.24891(17) 0.05017(19) 0.0418(4) Uani d . 1 1 . .
    H H3 0.4478 0.2490 0.1336 0.050 Uiso calc R 1 1 . .
    C C4 0.3008(2) 0.36389(16) -0.00494(17) 0.0358(4) Uani d . 1 1 . .
    C C5 0.3094(2) 0.47168(17) 0.06874(19) 0.0411(4) Uani d . 1 1 . .
    H H5 0.3694 0.4703 0.1530 0.049 Uiso calc R 1 1 . .
    C C6 0.2293(3) 0.57999(16) 0.0169(2) 0.0427(5) Uani d . 1 1 . .
    C C7 0.1393(3) 0.58432(16) -0.1083(2) 0.0438(5) Uani d . 1 1 . .
    H H7 0.0854 0.6580 -0.1425 0.053 Uiso calc R 1 1 . .
    C C8 0.1302(2) 0.47829(17) -0.18167(18) 0.0409(4) Uani d . 1 1 . .
    C C9 0.2103(2) 0.36623(15) -0.13247(18) 0.0362(4) Uani d . 1 1 . .
    N N2 0.3722(2) 0.14858(14) -0.01354(16) 0.0449(4) Uani d . 1 1 . .
    O O9 0.1968(2) 0.26567(12) -0.20694(13) 0.0479(3) Uani d . 1 1 . .
    H H9 0.2404 0.2052 -0.1650 0.072 Uiso calc R 1 1 . .
    Cl Cl6 0.23717(8) 0.71310(5) 0.11055(6) 0.0639(2) Uani d . 1 1 . .
    Cl Cl8 0.01342(8) 0.47988(5) -0.33747(5) 0.06174(19) Uani d . 1 1 . .
loop_
    _atom_site_aniso_label
    _atom_site_aniso_U_11
    _atom_site_aniso_U_22
    _atom_site_aniso_U_33
    _atom_site_aniso_U_12
    _atom_site_aniso_U_13
    _atom_site_aniso_U_23
    C1 0.0655(14) 0.0390(10) 0.0563(14) 0.0175(9) 0.0141(10) 0.0124(9)
    C3 0.0446(10) 0.0426(10) 0.0388(10) 0.0057(8) 0.0094(8) 0.0054(8)
    C4 0.0348(9) 0.0336(9) 0.0398(10) 0.0016(7) 0.0093(8) 0.0025(8)
    C5 0.0406(10) 0.0405(10) 0.0424(11) -0.0021(8) 0.0085(8) -0.0027(8)
    C6 0.0432(10) 0.0316(9) 0.0568(13) -0.0051(8) 0.0183(9) -0.0053(9)
    C7 0.0449(10) 0.0290(9) 0.0607(14) 0.0041(8) 0.0181(9) 0.0073(9)
    C8 0.0395(10) 0.0387(10) 0.0453(11) 0.0026(8) 0.0099(8) 0.0082(8)
    C9 0.0390(9) 0.0302(8) 0.0405(10) 0.0018(7) 0.0112(8) 0.0003(8)
    N2 0.0485(9) 0.0355(8) 0.0508(10) 0.0108(7) 0.0097(7) 0.0072(8)
    O9 0.0621(9) 0.0359(7) 0.0433(8) 0.0086(6) 0.0050(6) -0.0026(6)
    Cl6 0.0764(4) 0.0381(3) 0.0824(4) -0.0077(3) 0.0282(3) -0.0184(3)
    Cl8 0.0731(4) 0.0593(3) 0.0478(3) 0.0151(3) -0.0003(2) 0.0117(3)
_geom_special_details
;
All e.s.d.'s (except the e.s.d. in the dihedral angle between two l.s. planes)
are estimated using the full covariance matrix. The cell e.s.d.'s are taken
into account individually in the estimation of e.s.d.'s in distances, angles
and torsion angles; correlations between e.s.d.'s in cell parameters are only
used when they are defined by crystal symmetry. An approximate (isotropic)
treatment of cell e.s.d.'s is used for estimating e.s.d.'s involving l.s.
planes.
;
loop_
    _geom_bond_atom_site_label_1
    _geom_bond_atom_site_label_2
    _geom_bond_site_symmetry_2
    _geom_bond_distance
    _geom_bond_publ_flag
    C1 N2 . 1.462(2) ?
    C1 C1 3_655 1.484(4) ?
    C1 H1A . 0.9700 ?
    C1 H1B . 0.9700 ?
    C3 N2 . 1.269(2) ?
    C3 C4 . 1.456(2) ?
    C3 H3 . 0.9300 ?
    C4 C5 . 1.395(2) ?
    C4 C9 . 1.406(3) ?
    C5 C6 . 1.375(3) ?
    C5 H5 . 0.9300 ?
    C6 C7 . 1.383(3) ?
    C6 Cl6 . 1.7410(19) ?
    C7 C8 . 1.378(3) ?
    C7 H7 . 0.9300 ?
    C8 C9 . 1.400(2) ?
    C8 Cl8 . 1.732(2) ?
    C9 O9 . 1.335(2) ?
    O9 H9 . 0.8200 ?
loop_
    _geom_angle_atom_site_label_1
    _geom_angle_atom_site_label_2
    _geom_angle_atom_site_label_3
    _geom_angle_site_symmetry_1
    _geom_angle_site_symmetry_3
    _geom_angle
    _geom_angle_publ_flag
    N2 C1 C1 . 3_655 109.9(2) ?
    N2 C1 H1A . . 109.7 ?
    C1 C1 H1A 3_655 . 109.7 ?
    N2 C1 H1B . . 109.7 ?
    C1 C1 H1B 3_655 . 109.7 ?
    H1A C1 H1B . . 108.2 ?
    N2 C3 C4 . . 121.22(18) ?
    N2 C3 H3 . . 119.4 ?
    C4 C3 H3 . . 119.4 ?
    C5 C4 C9 . . 119.92(16) ?
    C5 C4 C3 . . 120.11(17) ?
    C9 C4 C3 . . 119.97(16) ?
    C6 C5 C4 . . 120.07(18) ?
    C6 C5 H5 . . 120.0 ?
    C4 C5 H5 . . 120.0 ?
    C5 C6 C7 . . 120.98(17) ?
    C5 C6 Cl6 . . 119.66(16) ?
    C7 C6 Cl6 . . 119.34(14) ?
    C8 C7 C6 . . 119.31(16) ?
    C8 C7 H7 . . 120.3 ?
    C6 C7 H7 . . 120.3 ?
    C7 C8 C9 . . 121.46(18) ?
    C7 C8 Cl8 . . 120.31(14) ?
    C9 C8 Cl8 . . 118.21(15) ?
    O9 C9 C8 . . 119.32(17) ?
    O9 C9 C4 . . 122.41(15) ?
    C8 C9 C4 . . 118.26(16) ?
    C3 N2 C1 . . 119.58(18) ?
    C9 O9 H9 . . 109.5 ?
loop_
    _geom_torsion_atom_site_label_1
    _geom_torsion_atom_site_label_2
    _geom_torsion_atom_site_label_3
    _geom_torsion_atom_site_label_4
    _geom_torsion_site_symmetry_1
    _geom_torsion_site_symmetry_2
    _geom_torsion_site_symmetry_3
    _geom_torsion_site_symmetry_4
    _geom_torsion
    _geom_torsion_publ_flag
    N2 C3 C4 C5 . . . . 177.24(17) ?
    N2 C3 C4 C9 . . . . -2.4(3) ?
    C9 C4 C5 C6 . . . . 0.1(3) ?
    C3 C4 C5 C6 . . . . -179.52(17) ?
    C4 C5 C6 C7 . . . . 0.0(3) ?
    C4 C5 C6 Cl6 . . . . 178.76(13) ?
    C5 C6 C7 C8 . . . . -0.1(3) ?
    Cl6 C6 C7 C8 . . . . -178.80(14) ?
    C6 C7 C8 C9 . . . . -0.1(3) ?
    C6 C7 C8 Cl8 . . . . 178.35(14) ?
    C7 C8 C9 O9 . . . . 179.49(17) ?
    Cl8 C8 C9 O9 . . . . 1.1(2) ?
    C7 C8 C9 C4 . . . . 0.2(3) ?
    Cl8 C8 C9 C4 . . . . -178.22(13) ?
    C5 C4 C9 O9 . . . . -179.50(16) ?
    C3 C4 C9 O9 . . . . 0.2(3) ?
    C5 C4 C9 C8 . . . . -0.2(2) ?
    C3 C4 C9 C8 . . . . 179.41(16) ?
    C4 C3 N2 C1 . . . . -179.34(17) ?
    C1 C1 N2 C3 3_655 . . . -139.3(3) ?
loop_
    _geom_hbond_atom_site_label_D
    _geom_hbond_atom_site_label_H
    _geom_hbond_atom_site_label_A
    _geom_hbond_site_symmetry_A
    _geom_hbond_distance_DH
    _geom_hbond_distance_HA
    _geom_hbond_distance_DA
    _geom_hbond_angle_DHA
    _geom_hbond_publ_flag
    O9 H9 N2 . 0.82 1.84 2.562(2) 147.00 yes
_iucr_refine_instructions_details
;
TITL lcl in P 21/c
CELL  0.71073   7.5290  10.7180  10.7590   90.000  101.400   90.000
ZERR     2.00   0.0010   0.0020   0.0020    0.000    0.020    0.000
LATT   1
SYMM  - X, 1/2 + Y, 1/2 - Z
SFAC  C    H    N    O    CL
UNIT  32   24   4    4    8
MERG   2
OMIT    -5   8   9
FMAP   2
PLAN   25
ACTA
BOND   $H
CONF
L.S.   4
WGHT    0.048600
FVAR       0.71289
C1    1    0.456360    0.034679    0.045629    11.00000    0.06554    0.03905 =
         0.05626    0.01239    0.01409    0.01745
AFIX  23
H1A   2    0.365118   -0.017404    0.071981    11.00000   -1.20000
H1B   2    0.546375    0.055871    0.120287    11.00000   -1.20000
AFIX   0
C3    1    0.384360    0.248912    0.050173    11.00000    0.04459    0.04262 =
         0.03878    0.00538    0.00945    0.00566
AFIX  43
H3    2    0.447828    0.248989    0.133626    11.00000   -1.20000
AFIX   0
C4    1    0.300798    0.363894   -0.004942    11.00000    0.03480    0.03362 =
         0.03979    0.00246    0.00929    0.00160
C5    1    0.309433    0.471681    0.068739    11.00000    0.04064    0.04045 =
         0.04238   -0.00273    0.00853   -0.00210
AFIX  43
H5    2    0.369442    0.470251    0.153034    11.00000   -1.20000
AFIX   0
C6    1    0.229323    0.579993    0.016854    11.00000    0.04320    0.03164 =
         0.05683   -0.00535    0.01831   -0.00509
C7    1    0.139279    0.584317   -0.108252    11.00000    0.04489    0.02901 =
         0.06070    0.00732    0.01807    0.00414
AFIX  43
H7    2    0.085401    0.658011   -0.142467    11.00000   -1.20000
AFIX   0
C8    1    0.130231    0.478290   -0.181671    11.00000    0.03948    0.03871 =
         0.04526    0.00823    0.00987    0.00258
C9    1    0.210331    0.366230   -0.132468    11.00000    0.03905    0.03024 =
         0.04052    0.00027    0.01116    0.00178
N2    3    0.372205    0.148577   -0.013544    11.00000    0.04848    0.03549 =
         0.05083    0.00722    0.00973    0.01076
O9    4    0.196836    0.265666   -0.206941    11.00000    0.06207    0.03592 =
         0.04333   -0.00263    0.00498    0.00856
AFIX 147
H9    2    0.240442    0.205210   -0.165036    11.00000   -1.50000
AFIX   0
CL6   5    0.237171    0.713095    0.110546    11.00000    0.07639    0.03813 =
         0.08243   -0.01842    0.02816   -0.00772
CL8   5    0.013424    0.479876   -0.337467    11.00000    0.07313    0.05926 =
         0.04781    0.01173   -0.00026    0.01505
HKLF    4
REM  lcl in P 21/c
REM R1 =  0.0311 for   1192 Fo > 4sig(Fo)  and  0.0516 for all   1671 data
REM    110 parameters refined using      0 restraints
END
WGHT      0.0486      0.0000
REM Highest difference peak  0.190,  deepest hole -0.148,  1-sigma level  0.043
Q1    1   0.2673  0.3948  0.0380  11.00000  0.05    0.19
Q2    1   0.2938  0.3692 -0.0643  11.00000  0.05    0.18
Q3    1   0.3626  0.4140  0.0192  11.00000  0.05    0.18
Q4    1   0.2560  0.5273  0.0388  11.00000  0.05    0.18
Q5    1   0.2966  0.1504 -0.0829  11.00000  0.05    0.18
Q6    1   0.3451  0.3305  0.0198  11.00000  0.05    0.18
Q7    1   0.1832  0.7375  0.0236  11.00000  0.05    0.18
Q8    1   0.1861  0.4296 -0.1576  11.00000  0.05    0.16
Q9    1   0.3592  0.6451  0.1810  11.00000  0.05    0.15
Q10   1   0.3778  0.1516  0.0192  11.00000  0.05    0.15
Q11   1   0.5078  0.2903  0.1381  11.00000  0.05    0.14
Q12   1   0.4501  0.1973 -0.0049  11.00000  0.05    0.14
Q13   1   0.1180  0.4780 -0.2603  11.00000  0.05    0.14
Q14   1  -0.0255  0.3888 -0.3741  11.00000  0.05    0.14
Q15   1   0.1562  0.5679 -0.0293  11.00000  0.05    0.14
Q16   1   0.3561  0.6727  0.1085  11.00000  0.05    0.13
Q17   1   0.4752  0.0075  0.1469  11.00000  0.05    0.13
Q18   1   0.4117  0.1016  0.0039  11.00000  0.05    0.13
Q19   1   0.3897  0.2386  0.0840  11.00000  0.05    0.13
Q20   1   0.3359  0.4704  0.0962  11.00000  0.05    0.12
Q21   1   0.1347  0.4223 -0.3451  11.00000  0.05    0.12
Q22   1   0.1966  0.6192  0.0791  11.00000  0.05    0.12
Q23   1  -0.1176  0.4153 -0.3747  11.00000  0.05    0.12
Q24   1   0.3299  0.2103 -0.0265  11.00000  0.05    0.12
Q25   1   0.1243  0.5234 -0.1344  11.00000  0.05    0.12
;
