# Supplementary material for: 2,4-Dichloro-6-({2-[(3,5-dichloro-2-hy­droxy­benzyl­idene)amino]­eth­yl}imino­meth­yl)phenol
Source: Acta Crystallogr Sect E Struct Rep Online. 2012 May 12;68(Pt 6):o1700. doi: 10.1107/S1600536812020235 (PMC3379294; doi:10.1107/S1600536812020235)
Supplement: Supplementary file 2 [file e-68-o1700-Isup2.hkl]

#
# h,k,l, Fc-squared, Fo-squared, sigma(Fo-squared) and status flag
#
data_I
_shelx_title ' lcl in P 21/c'
_shelx_refln_list_code          4
_shelx_F_calc_maximum      133.46
_exptl_crystal_F_000       412.00
_reflns_d_resolution_high  0.8068
 
loop_
 _symmetry_equiv_pos_as_xyz
 'x, y, z'
 '-x, y+1/2, -z+1/2'
 '-x, -y, -z'
 'x, -y-1/2, z-1/2'
 
_cell_length_a     7.5290
_cell_length_b    10.7180
_cell_length_c    10.7590
_cell_angle_alpha  90.000
_cell_angle_beta  101.400
_cell_angle_gamma  90.000
 
_shelx_F_squared_multiplier     1.000
 
loop_
 _refln_index_h
 _refln_index_k
 _refln_index_l
 _refln_F_squared_calc
 _refln_F_squared_meas
 _refln_F_squared_sigma
 _refln_observed_status
   1   0   0     1345.92     1264.21     21.50 o
   2   0   0     4014.87     4146.72     73.79 o
   3   0   0      135.04      136.19      6.91 o
   4   0   0     1274.89     1183.83     58.75 o
   5   0   0     1104.38     1104.41     13.82 o
   6   0   0       23.25       25.83      4.13 o
   7   0   0        2.60        9.31      5.15 o
   8   0   0       85.28      104.07      6.48 o
   9   0   0       39.98       32.16      7.12 o
   1   1   0      317.46      312.68      7.18 o
   2   1   0     1741.14     1749.93     35.62 o
   3   1   0     1140.15     1099.03     21.63 o
   4   1   0        4.19        1.80      4.08 o
   5   1   0      447.41      433.28      5.12 o
   6   1   0       32.25       34.12      3.46 o
   7   1   0       69.42       76.92      3.92 o
   8   1   0        5.94        7.52      4.13 o
   9   1   0       26.61       18.91      5.68 o
   0   2   0      498.25      501.69     20.04 o
   1   2   0     2735.35     2693.33     42.03 o
   2   2   0     8869.43     9004.91    289.92 o
   3   2   0     1275.29     1161.19     16.23 o
   4   2   0        4.95        6.34      3.77 o
   5   2   0      159.84      164.68      4.59 o
   6   2   0      460.27      448.67      5.44 o
   7   2   0      359.71      368.82      6.28 o
   8   2   0        0.88        1.56      4.07 o
   9   2   0       22.19       13.41      7.98 o
   1   3   0      153.27      156.99      5.67 o
   2   3   0      274.36      285.08      8.80 o
   3   3   0      434.60      408.24      7.84 o
   4   3   0      235.44      239.09      4.57 o
   5   3   0      194.49      192.26      4.21 o
   6   3   0       22.95       28.68      4.55 o
   7   3   0        3.60        6.12      3.83 o
   8   3   0        7.76        3.15      4.85 o
   0   4   0     6234.04     6390.63     30.11 o
   1   4   0      923.52      898.06     10.30 o
   2   4   0      417.59      465.49     11.73 o
   3   4   0       54.55       41.38      3.59 o
   4   4   0      477.88      444.32      8.91 o
   5   4   0      305.81      293.47      4.59 o
   6   4   0        9.22       10.17      3.86 o
   7   4   0       30.52       34.89      3.93 o
   8   4   0       21.35       14.70      4.88 o
   1   5   0      230.34      254.04      5.04 o
   2   5   0        4.84        4.59      3.45 o
   3   5   0      489.65      530.96     12.43 o
   4   5   0        2.57        2.87      3.39 o
   5   5   0       13.47       15.38      3.31 o
   6   5   0       30.11       27.76      4.18 o
   7   5   0       29.86       29.39      4.56 o
   8   5   0        9.40        8.28      4.80 o
   0   6   0       24.39       23.33      4.39 o
   1   6   0       90.12       83.90      4.16 o
   2   6   0      860.92      864.61     18.49 o
   3   6   0     1015.04     1013.64     26.52 o
   4   6   0       19.01       19.51      3.15 o
   5   6   0       18.69       20.92      3.85 o
   6   6   0       41.69       46.90      4.56 o
   7   6   0       50.27       53.37      4.83 o
   8   6   0        0.79       10.00      5.74 o
   1   7   0        0.45        0.03      3.82 o
   2   7   0       12.22       11.30      3.42 o
   3   7   0       74.99       77.31      3.51 o
   4   7   0       14.33       16.86      4.00 o
   5   7   0        0.04       -0.82      3.49 o
   6   7   0       64.35       62.86      4.63 o
   7   7   0        8.79        9.94      5.06 o
   0   8   0      544.81      526.32      7.93 o
   1   8   0       32.98       37.25      3.61 o
   2   8   0       14.96       14.54      3.69 o
   3   8   0       90.53       95.75      4.17 o
   4   8   0       17.16       13.57      3.79 o
   5   8   0       68.11       72.35      4.16 o
   6   8   0       44.18       44.78      4.55 o
   7   8   0        0.04       -5.46      5.46 o
   1   9   0     2022.54     2049.41     26.74 o
   2   9   0        0.00        1.07      4.18 o
   3   9   0       25.90       26.09      4.12 o
   4   9   0       15.42       15.49      3.54 o
   5   9   0        3.24        0.84      4.12 o
   6   9   0        1.48        2.78      4.41 o
   0  10   0        0.09       -4.12      5.84 o
   1  10   0      163.89      169.50      4.32 o
   2  10   0       26.43       24.77      3.89 o
   3  10   0       10.61        8.46      4.08 o
   4  10   0       89.90      102.89      5.53 o
   5  10   0        1.30       -1.44      4.57 o
   1  11   0       35.99       37.08      4.17 o
   2  11   0       32.15       24.66      4.88 o
   3  11   0       51.08       52.41      5.41 o
   4  11   0       17.06       15.00      4.93 o
   5  11   0        2.01       15.07     10.76 o
   0  12   0       57.27       54.67      6.37 o
   1  12   0        7.79       11.56      4.46 o
   2  12   0       70.50       75.63      4.88 o
   3  12   0        1.79        3.49      4.72 o
   1  13   0       44.52       39.80      7.05 o
  -9   1   1        5.66        6.85      4.91 o
  -8   1   1       35.31       34.40      4.31 o
  -7   1   1       12.08       16.77      3.75 o
  -6   1   1       42.03       41.20      3.29 o
  -5   1   1      221.01      214.38      4.84 o
  -4   1   1        0.36        0.06      3.81 o
  -3   1   1     2030.81     2004.42     38.90 o
  -2   1   1    17138.33    17878.43   1122.39 o
  -1   1   1       75.91       75.56      5.66 o
   0   1   1      696.14      676.46     17.46 o
   1   1   1      783.41      710.76     10.00 o
   2   1   1     2069.87     2019.89     35.25 o
   3   1   1        0.14        0.62      3.72 o
   4   1   1       35.39       39.89      4.11 o
   5   1   1      249.65      251.07      4.48 o
   6   1   1       14.13       16.70      4.02 o
   7   1   1        7.52        4.24      3.85 o
   8   1   1        0.04        1.81      4.07 o
  -9   2   1       23.33       19.54      4.96 o
  -8   2   1       13.42       15.56      3.98 o
  -7   2   1       30.21       28.31      4.03 o
  -6   2   1      112.54      107.94      3.69 o
  -5   2   1       81.57       82.72      3.78 o
  -4   2   1     1241.43     1247.96     15.44 o
  -3   2   1      149.07      160.01      4.71 o
  -2   2   1      271.84      293.14      8.31 o
  -1   2   1      161.76      155.81      5.72 o
   0   2   1     1566.72     1504.21     25.46 o
   1   2   1     1198.00     1208.65     28.39 o
   2   2   1       88.20       93.96      4.72 o
   3   2   1       23.18       24.66      3.86 o
   4   2   1       60.13       57.82      3.58 o
   5   2   1      179.79      184.60      4.05 o
   6   2   1       35.00       35.83      5.01 o
   7   2   1      111.09      122.98      4.96 o
   8   2   1        1.13        2.86      5.94 o
  -8   3   1        5.21        9.40      4.49 o
  -7   3   1        0.00       -2.66      3.82 o
  -6   3   1        4.97        6.33      3.72 o
  -5   3   1      328.37      323.17      6.20 o
  -4   3   1     1900.46     1872.94     40.87 o
  -3   3   1       10.83        9.86      3.79 o
  -2   3   1      181.47      162.42      4.90 o
  -1   3   1     1531.30     1583.16     38.53 o
   0   3   1     2421.36     2428.59     36.96 o
   1   3   1      122.58      123.12      5.36 o
   2   3   1       97.87      106.66      4.22 o
   3   3   1      111.18      126.79      4.36 o
   4   3   1      881.44      903.37     26.29 o
   5   3   1        0.27        1.48      3.51 o
   6   3   1        3.60        1.65      4.14 o
   7   3   1       18.51       19.37      3.96 o
   8   3   1       21.92        7.91      5.21 o
  -8   4   1        1.73        0.62      5.54 o
  -7   4   1        0.20       -0.71      3.73 o
  -6   4   1      136.12      139.26      5.78 o
  -5   4   1        2.00       -0.80      3.32 o
  -4   4   1       20.32       27.52      3.52 o
  -3   4   1       30.25       33.69      3.57 o
  -2   4   1      865.81      860.81     13.67 o
  -1   4   1      720.29      712.27      7.49 o
   0   4   1      178.77      176.30      5.18 o
   1   4   1       23.91       27.72      4.11 o
   2   4   1     3128.29     3318.61     77.40 o
   3   4   1      539.37      521.72     15.33 o
   4   4   1       66.66       76.49      3.98 o
   5   4   1        1.35        0.44      3.69 o
   6   4   1        9.24       11.96      4.45 o
   7   4   1       83.78       83.23      4.71 o
   8   4   1        2.39        2.96      4.57 o
  -8   5   1        5.68        8.15      4.53 o
  -7   5   1       93.53      102.84      4.49 o
  -6   5   1       74.00       77.68      4.41 o
  -5   5   1        4.57        2.21      3.15 o
  -4   5   1        6.38        4.69      3.25 o
  -3   5   1      726.40      718.83     13.86 o
  -2   5   1     1121.77     1064.22     24.63 o
  -1   5   1       29.43       33.26      3.89 o
   0   5   1       36.87       45.23      4.20 o
   1   5   1      738.69      694.10     10.72 o
   2   5   1      404.47      380.05      5.20 o
   3   5   1      254.89      268.63      5.00 o
   4   5   1       49.67       47.64      3.78 o
   5   5   1       58.92       62.69      4.18 o
   6   5   1       15.28       17.59      3.90 o
   7   5   1        3.80       -2.01      4.56 o
   8   5   1       10.30        9.85      5.58 o
  -8   6   1       71.73       76.27      5.46 o
  -7   6   1       18.49       19.26      4.86 o
  -6   6   1        2.29        2.79      4.40 o
  -5   6   1       95.48       98.12      4.12 o
  -4   6   1      590.94      581.85     11.93 o
  -3   6   1      480.73      487.55      8.79 o
  -2   6   1       32.34       33.92      3.15 o
  -1   6   1       13.38       16.33      3.77 o
   0   6   1     1741.78     1733.52     22.72 o
   1   6   1     1818.94     1848.20     27.65 o
   2   6   1       43.72       52.91      3.37 o
   3   6   1      339.80      342.18      9.37 o
   4   6   1       61.28       54.16      3.80 o
   5   6   1      686.96      717.54     14.75 o
   6   6   1        2.66        2.06      4.11 o
   7   6   1        5.28        9.74      4.80 o
  -7   7   1       35.68       28.59      5.32 o
  -6   7   1        1.19       -0.66      3.80 o
  -5   7   1      716.54      761.04      7.21 o
  -4   7   1       93.39       89.57      4.06 o
  -3   7   1      108.23      116.08      3.70 o
  -2   7   1       25.83       27.21      3.71 o
  -1   7   1      561.21      546.49     11.43 o
   0   7   1     1101.70     1080.52     15.33 o
   1   7   1       79.58       81.21      3.80 o
   2   7   1      209.54      204.30      4.77 o
   3   7   1       34.81       30.27      3.18 o
   4   7   1       39.52       43.39      3.88 o
   5   7   1        2.60        0.77      3.65 o
   6   7   1      134.85      146.49      8.20 o
   7   7   1        7.63        6.08      4.85 o
  -7   8   1       25.16       21.85      5.78 o
  -6   8   1       37.34       44.74      4.65 o
  -5   8   1       15.62       15.69      3.73 o
  -4   8   1       19.44       16.65      3.79 o
  -3   8   1      282.30      303.55      5.43 o
  -2   8   1     1497.72     1498.51     26.75 o
  -1   8   1     1696.63     1664.32     19.82 o
   0   8   1        0.40        0.44      3.19 o
   1   8   1      134.72      134.94      4.02 o
   2   8   1      260.44      257.79      4.62 o
   3   8   1      836.81      844.98      6.95 o
   4   8   1       21.46       20.23      3.96 o
   5   8   1        4.31        7.62      4.03 o
   6   8   1       97.18       93.40      5.21 o
   7   8   1       90.83       56.08     11.77 o
  -6   9   1       27.55       25.77      4.19 o
  -5   9   1       34.31       36.50      4.27 o
  -4   9   1       14.76       12.00      3.70 o
  -3   9   1      199.72      223.20      5.08 o
  -2   9   1      300.57      305.03      5.14 o
  -1   9   1        5.23        7.23      4.41 o
   0   9   1      296.33      290.48      4.86 o
   1   9   1       31.10       31.56      4.11 o
   2   9   1       73.85       81.43      4.48 o
   3   9   1        0.19       -2.81      4.10 o
   4   9   1       38.00       39.43      3.64 o
   5   9   1        1.17       -1.00      4.13 o
   6   9   1        0.06       -2.44      6.49 o
  -6  10   1        3.88       -1.94      6.34 o
  -5  10   1        7.09        9.92      4.32 o
  -4  10   1      110.56      119.11      5.01 o
  -3  10   1       31.22       27.64      3.81 o
  -2  10   1        0.00       -0.74      3.91 o
  -1  10   1      398.53      388.64      5.04 o
   0  10   1      717.89      713.68      7.74 o
   1  10   1       99.55      106.32      5.45 o
   2  10   1       14.29       12.07      4.42 o
   3  10   1        5.30        2.17      4.31 o
   4  10   1       18.42       14.50      5.22 o
   5  10   1      190.17      188.44      6.60 o
  -5  11   1        1.04        8.78      7.70 o
  -4  11   1      108.85      119.30      5.05 o
  -3  11   1       21.10       19.88      4.91 o
  -2  11   1       72.09       63.84      4.47 o
  -1  11   1        8.94       10.59      4.01 o
   0  11   1       18.97       19.31      3.68 o
   1  11   1        2.53        2.78      3.42 o
   2  11   1       98.49      105.57      4.92 o
   3  11   1        0.82        1.01      4.48 o
   4  11   1        3.69        9.41      4.52 o
  -3  12   1       24.65       30.17      5.52 o
  -2  12   1       81.15       83.82      4.39 o
  -1  12   1       79.36       91.72      4.53 o
   0  12   1        0.55        8.71      4.73 o
   1  12   1        1.96        5.30      4.25 o
   2  12   1      145.78      160.89      5.45 o
   3  12   1       47.62       42.79      5.07 o
  -1  13   1        0.51        0.27      5.34 o
   0  13   1       22.42       17.36      5.23 o
   1  13   1       34.40       38.10      6.48 o
  -9   0   2        0.47        3.51      5.69 o
  -8   0   2        0.00        9.75      5.94 o
  -7   0   2       40.43       34.62      5.54 o
  -6   0   2        0.49        0.74      4.02 o
  -5   0   2      512.05      531.67     13.74 o
  -4   0   2       41.75       43.84      5.74 o
  -3   0   2        2.69        9.93      5.40 o
  -2   0   2     7894.62     8511.47    162.91 o
  -1   0   2     4175.79     4243.98    110.59 o
   0   0   2     3144.02     3324.77     65.21 o
   2   0   2      158.66      118.63      7.44 o
   3   0   2     1171.19     1186.94     15.59 o
   4   0   2      638.00      595.13      9.63 o
   5   0   2     1273.05     1273.21     50.70 o
   6   0   2      252.77      260.71      8.30 o
   7   0   2       15.57        9.33      5.11 o
   8   0   2        4.29        6.21      5.89 o
  -9   1   2       14.10       14.46      4.42 o
  -8   1   2       26.04       34.20      4.36 o
  -7   1   2      150.80      160.36      5.67 o
  -6   1   2      268.34      261.99      4.25 o
  -5   1   2       11.32       11.45      3.50 o
  -4   1   2     3042.06     3058.17     69.89 o
  -3   1   2       44.05       45.38      4.00 o
  -2   1   2    17810.49    19522.75    153.71 o
  -1   1   2       34.36       31.14      4.32 o
   0   1   2     2892.05     2899.52     27.92 o
   1   1   2      315.58      286.97      8.56 o
   2   1   2      316.54      269.44      6.33 o
   3   1   2     2096.83     2007.15     14.98 o
   4   1   2       84.71       83.74      4.13 o
   5   1   2      336.54      322.21      7.15 o
   6   1   2       36.74       38.18      4.06 o
   7   1   2       47.62       48.20      4.01 o
   8   1   2       11.87       10.16      4.55 o
  -9   2   2        6.67        5.33      4.84 o
  -8   2   2       38.88       41.12      4.43 o
  -7   2   2      174.07      180.45      4.53 o
  -6   2   2        5.10        4.22      3.32 o
  -5   2   2       61.31       53.62      3.52 o
  -4   2   2      556.77      563.58      8.56 o
  -3   2   2      151.77      152.24      4.38 o
  -2   2   2     1827.12     1919.72     41.62 o
  -1   2   2     2683.19     2795.27     44.99 o
   0   2   2       56.85       65.46      7.12 o
   1   2   2       16.60       16.72      5.58 o
   2   2   2      329.89      303.41      6.40 o
   3   2   2     1651.93     1566.43     21.02 o
   4   2   2       60.94       51.11      3.87 o
   5   2   2       59.54       64.10      3.90 o
   6   2   2       20.11       14.63      4.01 o
   7   2   2      312.47      330.17      5.72 o
   8   2   2       95.30       97.73      5.02 o
  -9   3   2       34.22       33.82      7.89 o
  -8   3   2       12.48       13.75      4.34 o
  -7   3   2       18.53       17.36      4.06 o
  -6   3   2       26.30       21.32      4.87 o
  -5   3   2       12.67       12.60      3.88 o
  -4   3   2      562.05      521.99      9.17 o
  -3   3   2       18.57       22.03      3.46 o
  -2   3   2      243.48      226.07      4.84 o
  -1   3   2      131.65      118.98      5.08 o
   0   3   2     3928.67     4130.06     48.86 o
   1   3   2     1538.80     1561.29     25.16 o
   2   3   2      283.59      269.00      6.12 o
   3   3   2      205.01      204.38      5.09 o
   4   3   2      402.86      389.06      6.92 o
   5   3   2       26.91       28.58      3.91 o
   6   3   2        0.07        0.24      4.44 o
   7   3   2      119.25      124.11      4.58 o
   8   3   2        1.39        1.48      4.45 o
  -8   4   2        3.03       11.89      4.67 o
  -7   4   2        1.92        1.13      4.00 o
  -6   4   2        5.84        6.89      4.41 o
  -5   4   2       87.24       87.68      3.49 o
  -4   4   2        4.84        8.06      3.26 o
  -3   4   2      150.37      144.71      4.40 o
  -2   4   2        5.57        8.35      3.76 o
  -1   4   2      226.07      253.73      5.70 o
   0   4   2     1542.00     1692.86     13.30 o
   1   4   2     4610.81     4810.54     77.03 o
   2   4   2      163.81      206.98      4.72 o
   3   4   2        1.25        0.69      3.66 o
   4   4   2       32.85       31.96      3.46 o
   5   4   2      292.74      281.65      6.47 o
   6   4   2      293.71      305.76      7.40 o
   7   4   2       14.74       13.28      4.59 o
   8   4   2        1.89       -4.61      4.61 o
  -8   5   2        0.00       -4.09      4.21 o
  -7   5   2        9.47       12.18      3.84 o
  -6   5   2      179.16      179.91      4.41 o
  -5   5   2        4.89        7.16      3.17 o
  -4   5   2        0.37       -0.49      3.17 o
  -3   5   2       67.98       62.28      3.42 o
  -2   5   2     1283.44     1223.84     17.26 o
  -1   5   2      864.04      927.11     13.34 o
   0   5   2      620.11      698.54      8.16 o
   1   5   2      877.24     1086.61     18.13 o
   2   5   2      261.91      245.18      4.72 o
   3   5   2      862.19      886.00      7.51 o
   4   5   2       14.61       14.52      3.81 o
   5   5   2       61.33       65.83      4.25 o
   6   5   2       17.62       19.80      4.13 o
   7   5   2       24.11       25.18      4.37 o
   8   5   2        0.54        3.28      7.69 o
  -8   6   2        1.92        9.10      4.58 o
  -7   6   2       45.09       45.91      4.76 o
  -6   6   2        0.01       -3.65      3.65 o
  -5   6   2       19.37       21.37      3.70 o
  -4   6   2        0.63       -0.27      3.20 o
  -3   6   2       23.06       22.08      3.29 o
  -2   6   2        1.54        0.99      4.19 o
  -1   6   2      232.29      228.09      4.87 o
   0   6   2       50.03       50.13      4.25 o
   1   6   2      246.05      272.16      5.25 o
   2   6   2      238.48      244.59      5.12 o
   3   6   2       39.69       34.53      3.49 o
   4   6   2      157.64      149.27      3.97 o
   5   6   2       30.26       27.94      3.98 o
   6   6   2        9.19       11.46      3.89 o
   7   6   2       38.55       38.91      4.76 o
  -7   7   2       13.47        9.51      4.52 o
  -6   7   2       42.72       41.11      3.67 o
  -5   7   2       13.23       16.06      3.82 o
  -4   7   2      612.99      626.27     10.14 o
  -3   7   2      315.50      318.78      5.45 o
  -2   7   2       61.92       59.66      3.87 o
  -1   7   2        1.77        2.08      3.40 o
   0   7   2      313.11      302.51      4.49 o
   1   7   2      395.08      377.27      8.01 o
   2   7   2      130.80      135.26      4.23 o
   3   7   2       19.89       17.53      3.21 o
   4   7   2       84.67       85.92      3.87 o
   5   7   2      133.48      134.67      4.95 o
   6   7   2       47.13       56.41      4.79 o
   7   7   2       13.59       12.63      6.56 o
  -7   8   2        8.49        6.46      4.50 o
  -6   8   2        0.59        0.71      4.06 o
  -5   8   2       45.62       43.47      3.80 o
  -4   8   2        0.01       -3.10      3.89 o
  -3   8   2      636.98      663.29      6.52 o
  -2   8   2       42.64       45.81      3.64 o
  -1   8   2      572.41      550.78      5.45 o
   0   8   2       11.70       13.57      3.05 o
   1   8   2        8.72        8.33      3.40 o
   2   8   2        0.10        0.60      3.47 o
   3   8   2       24.89       26.92      3.81 o
   4   8   2      202.03      197.94      5.32 o
   5   8   2        8.45       10.32      3.79 o
   6   8   2        1.45       -0.08      4.42 o
  -6   9   2        1.30        8.01      3.98 o
  -5   9   2        6.96       11.54      4.25 o
  -4   9   2      173.82      167.65      4.36 o
  -3   9   2      381.12      372.10      5.17 o
  -2   9   2      524.20      550.19      6.65 o
  -1   9   2      144.59      147.99      4.31 o
   0   9   2      192.27      187.36      4.16 o
   1   9   2      145.59      147.04      5.40 o
   2   9   2       64.90       55.80      3.96 o
   3   9   2      313.92      316.68      5.01 o
   4   9   2      331.97      340.09      5.53 o
   5   9   2       22.15       29.17      4.62 o
   6   9   2        1.45        2.45      5.40 o
  -6  10   2       23.66        8.89      6.42 o
  -5  10   2       96.14      109.81      5.21 o
  -4  10   2       11.16        8.94      5.21 o
  -3  10   2      376.68      388.61      6.11 o
  -2  10   2        0.52       -4.24      4.43 o
  -1  10   2      310.01      302.18      4.78 o
   0  10   2       75.87       71.42      3.61 o
   1  10   2       19.21       18.03      3.87 o
   2  10   2       64.33       67.40      4.66 o
   3  10   2        0.69       -4.69      4.69 o
   4  10   2        5.17       10.03      4.79 o
   5  10   2       49.09       47.66      4.75 o
  -5  11   2        1.13        4.03      7.72 o
  -4  11   2        8.46        3.97      4.89 o
  -3  11   2      225.30      235.26      5.49 o
  -2  11   2      168.86      176.88      5.16 o
  -1  11   2       13.70       12.57      3.81 o
   0  11   2       20.55       16.49      3.68 o
   1  11   2       16.98       22.22      3.73 o
   2  11   2      238.03      251.69      6.01 o
   3  11   2       16.22       14.75      4.84 o
   4  11   2        1.22        8.16      4.59 o
  -3  12   2       29.66       31.95      4.65 o
  -2  12   2        9.97       13.08      4.74 o
  -1  12   2       79.81       88.02      4.82 o
   0  12   2        1.16        1.14      4.49 o
   1  12   2       85.08       85.66      4.60 o
   2  12   2        3.00        2.08      4.58 o
   3  12   2       39.84       38.59      6.53 o
   0  13   2      285.56      262.75      9.66 o
  -9   1   3        0.25        1.74      4.41 o
  -8   1   3        4.43        3.47      4.50 o
  -7   1   3       20.30       20.33      3.55 o
  -6   1   3      104.57      107.21      3.83 o
  -5   1   3      133.91      122.80      3.66 o
  -4   1   3     2746.29     2817.86     52.85 o
  -3   1   3     1034.24     1022.45     11.91 o
  -2   1   3      247.00      218.19      5.18 o
  -1   1   3     3381.84     3736.32     30.29 o
   0   1   3      269.76      261.28      9.57 o
   1   1   3      916.29      854.35     14.83 o
   2   1   3     1406.98     1368.09     15.12 o
   3   1   3     3138.00     3059.61     45.62 o
   4   1   3      625.20      589.87      7.48 o
   5   1   3      106.83       97.71      4.23 o
   6   1   3       70.27       75.46      3.98 o
   7   1   3       52.40       54.42      4.27 o
   8   1   3        0.14       -4.16      4.16 o
  -9   2   3        0.09       -4.56      5.87 o
  -8   2   3       44.65       44.06      4.94 o
  -7   2   3        6.51        6.68      3.68 o
  -6   2   3      476.14      471.17      8.79 o
  -5   2   3      105.63      110.45      3.77 o
  -4   2   3     1784.98     1856.67     27.22 o
  -3   2   3      165.06      165.00      4.57 o
  -2   2   3       62.84       66.26      4.21 o
  -1   2   3      198.93      204.97      5.66 o
   0   2   3      141.20      124.42      8.03 o
   1   2   3       21.08       23.84      5.18 o
   2   2   3      181.29      161.87      4.77 o
   3   2   3        7.62        9.23      4.29 o
   4   2   3       12.91        8.36      3.45 o
   5   2   3       13.58       13.39      3.43 o
   6   2   3       32.57       30.29      3.83 o
   7   2   3       45.81       46.86      4.66 o
   8   2   3       24.54       24.16      5.40 o
  -9   3   3        2.97        3.80      7.63 o
  -8   3   3       54.40       56.41      4.79 o
  -7   3   3        1.22       -1.36      3.49 o
  -6   3   3        5.43        5.20      4.28 o
  -5   3   3      298.71      289.57      7.70 o
  -4   3   3     1322.91     1315.72     19.45 o
  -3   3   3     1161.56     1089.22     21.10 o
  -2   3   3      201.43      214.16      5.11 o
  -1   3   3      503.42      481.85     11.70 o
   0   3   3     2901.44     3005.42     56.29 o
   1   3   3     1762.78     1748.48     15.43 o
   2   3   3      153.57      150.31      5.00 o
   3   3   3      472.83      464.42      8.45 o
   4   3   3      183.60      188.51      4.60 o
   5   3   3     1095.85     1110.82     17.10 o
   6   3   3       71.75       72.96      4.26 o
   7   3   3       44.98       40.84      5.01 o
   8   3   3       12.74       20.15      5.37 o
  -8   4   3        0.23        1.49      4.01 o
  -7   4   3        9.21       13.08      3.72 o
  -6   4   3       54.67       48.48      4.32 o
  -5   4   3       98.92       92.95      3.41 o
  -4   4   3        0.17        3.57      3.06 o
  -3   4   3      336.27      349.43      9.41 o
  -2   4   3      684.13      668.23     14.47 o
  -1   4   3      687.41      752.55     11.65 o
   0   4   3      529.35      515.46      7.99 o
   1   4   3       65.12       60.80      4.28 o
   2   4   3      881.27      917.21     12.97 o
   3   4   3      146.22      149.14      4.71 o
   4   4   3       18.76       16.82      3.64 o
   5   4   3      159.86      158.82      5.16 o
   6   4   3        2.43        2.23      4.04 o
   7   4   3       16.84       18.48      4.60 o
   8   4   3       11.19        7.77     10.68 o
  -8   5   3        2.29        6.12      4.38 o
  -7   5   3        0.29       -2.86      3.81 o
  -6   5   3      175.77      179.64      4.63 o
  -5   5   3      108.96      112.05      3.59 o
  -4   5   3       12.65       11.60      3.30 o
  -3   5   3        0.89       -0.84      3.29 o
  -2   5   3     2691.22     2783.38     52.72 o
  -1   5   3     3680.58     3768.88     45.95 o
   0   5   3       55.14       71.43      4.33 o
   1   5   3      175.29      203.99      5.27 o
   2   5   3      557.09      537.31      6.47 o
   3   5   3     1440.54     1416.99     49.81 o
   4   5   3       66.34       58.51      4.05 o
   5   5   3       15.04       17.62      4.20 o
   6   5   3       94.55       99.85      4.29 o
   7   5   3       28.40       28.25      5.24 o
  -8   6   3        9.02        6.31      5.65 o
  -7   6   3       30.80       28.71      5.34 o
  -6   6   3       17.15       16.14      3.61 o
  -5   6   3      125.72      133.13      5.19 o
  -4   6   3      159.72      146.90      4.00 o
  -3   6   3      198.14      191.84      3.90 o
  -2   6   3       18.87       16.92      3.91 o
  -1   6   3       35.72       28.55      3.75 o
   0   6   3      252.34      233.05      5.37 o
   1   6   3      104.62      109.87      4.69 o
   2   6   3        1.40        2.02      3.21 o
   3   6   3       29.71       30.75      3.30 o
   4   6   3      136.44      140.85      4.61 o
   5   6   3        0.44        2.01      3.68 o
   6   6   3      220.20      245.70      5.80 o
   7   6   3        1.13       -0.64      4.67 o
  -7   7   3       98.25       89.72      4.55 o
  -6   7   3       39.14       35.95      3.52 o
  -5   7   3      318.53      317.06      5.99 o
  -4   7   3      653.90      668.52     16.37 o
  -3   7   3     1075.03     1051.54     18.71 o
  -2   7   3       10.39        9.05      3.51 o
  -1   7   3       68.60       73.62      3.95 o
   0   7   3      231.81      217.26      4.62 o
   1   7   3     1300.50     1258.72     21.96 o
   2   7   3       40.80       36.79      3.42 o
   3   7   3       88.09       94.03      4.42 o
   4   7   3       38.98       36.71      4.29 o
   5   7   3      101.84      104.03      4.53 o
   6   7   3      104.52       97.34      5.34 o
   7   7   3        9.04        6.67      7.51 o
  -7   8   3       76.10       76.85      4.54 o
  -6   8   3       61.71       62.76      4.50 o
  -5   8   3        9.28       11.30      3.66 o
  -4   8   3        4.14        2.51      3.86 o
  -3   8   3      125.70      128.38      4.51 o
  -2   8   3      400.90      391.96     10.27 o
  -1   8   3       26.84       28.79      3.11 o
   0   8   3      107.36      106.84      3.99 o
   1   8   3       92.09       82.77      3.95 o
   2   8   3      249.04      252.24      6.11 o
   3   8   3        0.49       -0.41      3.74 o
   4   8   3      139.96      141.14      4.31 o
   5   8   3        1.90       -3.24      4.84 o
   6   8   3        5.09        8.03      4.48 o
  -6   9   3       31.92       36.60      4.66 o
  -5   9   3       30.55       33.05      4.46 o
  -4   9   3       72.14       68.66      4.17 o
  -3   9   3        2.58        3.41      3.67 o
  -2   9   3      353.95      352.58      5.74 o
  -1   9   3      223.81      233.42      4.40 o
   0   9   3        7.68        8.43      3.66 o
   1   9   3      168.74      168.46      4.92 o
   2   9   3       99.46       91.15      4.35 o
   3   9   3      313.38      322.23      5.88 o
   4   9   3        6.51       14.79      4.60 o
   5   9   3       36.22       34.72      4.42 o
  -5  10   3      111.76      113.08      5.75 o
  -4  10   3      143.49      142.34      4.97 o
  -3  10   3      151.15      161.15      5.10 o
  -2  10   3       75.59       79.04      4.05 o
  -1  10   3       10.98        9.27      4.08 o
   0  10   3       86.93       89.23      3.96 o
   1  10   3        3.04        2.27      4.06 o
   2  10   3        3.96        3.75      4.04 o
   3  10   3        0.49        1.95      4.50 o
   4  10   3        4.44        0.94      4.49 o
   5  10   3        3.61       -6.33      6.33 o
  -5  11   3       77.07       45.87     18.79 o
  -4  11   3       29.45       34.65      4.41 o
  -3  11   3        0.11        2.41      5.31 o
  -2  11   3       46.75       43.21      4.96 o
  -1  11   3       72.00       70.32      4.18 o
   0  11   3       77.51       84.52      4.60 o
   1  11   3       98.06      102.64      4.72 o
   2  11   3        1.28        1.74      5.54 o
   3  11   3       48.32       47.03      4.46 o
   4  11   3        2.73       -1.03      6.32 o
  -3  12   3        0.42       -5.46      5.46 o
  -2  12   3       21.86       22.11      3.98 o
  -1  12   3        5.59       -1.64      4.28 o
   0  12   3       20.28       32.25      4.13 o
   1  12   3       13.00       19.02      4.24 o
   2  12   3       38.73       38.76      5.17 o
  -9   0   4       47.95       38.60      6.90 o
  -8   0   4      155.24      160.95      6.57 o
  -7   0   4       43.28       42.83      5.48 o
  -6   0   4        1.16        5.27      4.06 o
  -5   0   4      102.00      103.28      5.29 o
  -4   0   4     2655.27     2609.18     74.70 o
  -3   0   4       41.28       33.11      4.50 o
  -2   0   4        0.04        0.66      4.46 o
  -1   0   4       69.15       59.80      5.46 o
   0   0   4     1657.29     1543.81     63.55 o
   1   0   4    10551.62    11346.32    526.06 o
   2   0   4        4.70       14.02      5.56 o
   3   0   4      312.54      333.40      7.84 o
   4   0   4       43.22       47.17      6.07 o
   5   0   4       58.97       63.22      6.28 o
   6   0   4        4.45        1.13      6.50 o
   7   0   4        0.01       -3.97      6.68 o
   8   0   4        0.00        6.85      8.99 o
  -9   1   4       25.48       25.11      4.69 o
  -8   1   4       10.69        4.43      4.20 o
  -7   1   4       44.01       38.52      3.89 o
  -6   1   4        6.12        7.09      3.30 o
  -5   1   4        0.14        1.66      3.36 o
  -4   1   4      177.64      194.82      4.01 o
  -3   1   4        9.82        5.85      3.26 o
  -2   1   4       41.86       52.18      3.50 o
  -1   1   4     3514.81     3668.27     45.20 o
   0   1   4      241.07      208.18      7.12 o
   1   1   4     1745.95     1675.65     17.08 o
   2   1   4       97.63      107.36      4.88 o
   3   1   4      334.59      304.74      5.39 o
   4   1   4       88.02       87.34      4.55 o
   5   1   4       18.87       19.98      4.58 o
   6   1   4        8.24        4.62      3.86 o
   7   1   4       14.93       18.56      4.56 o
   8   1   4        0.04        0.69      6.22 o
  -9   2   4        2.94        2.41      5.13 o
  -8   2   4        0.89        1.77      3.93 o
  -7   2   4       45.12       53.82      3.75 o
  -6   2   4     1617.89     1628.83     31.72 o
  -5   2   4      130.39      124.60      3.60 o
  -4   2   4      770.73      769.12     15.47 o
  -3   2   4      192.75      185.30      4.34 o
  -2   2   4     2644.25     2561.40     46.28 o
  -1   2   4     1407.11     1408.43     22.96 o
   0   2   4       53.23       60.33      6.37 o
   1   2   4       36.03       47.41      4.84 o
   2   2   4      585.46      597.98      8.75 o
   3   2   4      540.30      481.77      5.88 o
   4   2   4       16.77       15.57      3.39 o
   5   2   4        1.23       -2.85      4.48 o
   6   2   4       20.32       13.20      4.38 o
   7   2   4       33.16       36.37      4.66 o
   8   2   4        1.15      -10.76     10.76 o
  -9   3   4        4.86       -6.45     11.10 o
  -8   3   4       67.63       63.36      4.62 o
  -7   3   4       10.69        9.49      3.40 o
  -6   3   4      224.40      220.68      4.46 o
  -5   3   4        3.31        3.38      2.85 o
  -4   3   4      173.15      175.82      4.31 o
  -3   3   4     2079.05     2119.53     35.09 o
  -2   3   4       29.63       29.75      3.74 o
  -1   3   4      678.92      678.48     11.77 o
   0   3   4      121.08      112.43      8.60 o
   1   3   4     1206.31     1204.37     36.26 o
   2   3   4      165.97      161.19      4.78 o
   3   3   4      206.96      186.67      4.66 o
   4   3   4       94.27       84.80      4.26 o
   5   3   4      648.95      683.24      6.70 o
   6   3   4      182.39      181.94      5.66 o
   7   3   4       27.21       18.10      4.96 o
  -8   4   4       25.40       27.10      4.11 o
  -7   4   4       37.16       33.52      3.78 o
  -6   4   4        7.99        4.44      3.95 o
  -5   4   4       80.53       80.30      3.29 o
  -4   4   4      745.41      735.69     23.58 o
  -3   4   4      941.08      965.87     18.36 o
  -2   4   4       13.99       15.18      3.51 o
  -1   4   4     1270.92     1480.52     38.88 o
   0   4   4      995.14      961.26     22.35 o
   1   4   4     1575.58     1604.99     35.11 o
   2   4   4       27.03       21.82      3.81 o
   3   4   4      450.08      433.22     12.46 o
   4   4   4        1.33        0.54      3.58 o
   5   4   4       61.97       65.85      4.22 o
   6   4   4        4.92       10.36      3.62 o
   7   4   4        0.01       -4.82      4.82 o
  -8   5   4        2.19        1.61      5.59 o
  -7   5   4        1.38        2.35      4.66 o
  -6   5   4        3.44        2.90      3.58 o
  -5   5   4      119.61      122.09      5.90 o
  -4   5   4        3.02        2.84      3.04 o
  -3   5   4        0.52       -0.70      3.10 o
  -2   5   4      678.04      711.13     27.11 o
  -1   5   4      638.28      580.03      7.50 o
   0   5   4      266.24      309.51      5.86 o
   1   5   4      208.16      238.87      5.65 o
   2   5   4       60.85       58.81      4.02 o
   3   5   4      235.41      238.99      5.07 o
   4   5   4      876.60      906.48     17.62 o
   5   5   4        8.25        9.88      3.88 o
   6   5   4        6.62       -1.47      4.86 o
   7   5   4        1.73       -4.82      4.82 o
  -8   6   4        0.54        4.17      5.26 o
  -7   6   4       15.26        8.14      4.23 o
  -6   6   4      204.54      214.16      4.76 o
  -5   6   4      216.08      221.17      4.38 o
  -4   6   4       87.35       87.68      3.45 o
  -3   6   4        1.18        3.30      3.03 o
  -2   6   4        0.75       -0.28      3.39 o
  -1   6   4      620.89      626.02     10.44 o
   0   6   4       24.39       24.27      4.27 o
   1   6   4        0.56        0.55      3.53 o
   2   6   4        9.43        9.19      3.28 o
   3   6   4       15.36       13.88      3.87 o
   4   6   4      153.43      166.59      4.95 o
   5   6   4        0.17        0.83      3.84 o
   6   6   4      126.01      119.64      5.38 o
   7   6   4        5.72       11.30      7.62 o
  -7   7   4       11.88        7.17      4.01 o
  -6   7   4       19.45       13.03      4.25 o
  -5   7   4      415.50      401.29      5.13 o
  -4   7   4        4.58        5.51      3.78 o
  -3   7   4       26.66       26.54      3.39 o
  -2   7   4       24.03       29.16      3.62 o
  -1   7   4      133.10      131.88      3.98 o
   0   7   4       42.97       45.37      3.54 o
   1   7   4      166.40      159.36      4.38 o
   2   7   4      141.27      138.83      4.59 o
   3   7   4      110.22      113.42      4.75 o
   4   7   4       35.53       42.83      4.20 o
   5   7   4       78.33       85.68      5.75 o
   6   7   4        6.27        4.85      4.31 o
  -7   8   4        0.66       -0.99      4.84 o
  -6   8   4        0.02        6.91      4.51 o
  -5   8   4      134.05      133.69      4.39 o
  -4   8   4      119.40      126.01      4.59 o
  -3   8   4        6.63        5.44      4.41 o
  -2   8   4       46.85       46.39      5.00 o
  -1   8   4        2.03        1.85      3.38 o
   0   8   4       40.39       37.16      3.26 o
   1   8   4      170.48      164.05      5.40 o
   2   8   4       43.68       47.94      4.15 o
   3   8   4       15.79       12.39      3.93 o
   4   8   4        8.93       15.28      3.87 o
   5   8   4        0.67        0.80      4.50 o
   6   8   4        0.52        1.68      5.79 o
  -6   9   4        8.26        7.27      4.84 o
  -5   9   4        0.02        0.77      4.29 o
  -4   9   4       73.67       83.90      5.00 o
  -3   9   4      186.25      178.20      5.13 o
  -2   9   4        1.11        4.56      3.61 o
  -1   9   4       49.76       49.25      3.75 o
   0   9   4       36.26       33.87      3.80 o
   1   9   4      184.10      192.81      4.87 o
   2   9   4      441.09      406.46      8.12 o
   3   9   4       28.41       29.69      4.02 o
   4   9   4       14.46       18.78      4.58 o
   5   9   4       36.33       33.40      4.73 o
  -5  10   4        0.04       -4.37      5.10 o
  -4  10   4        0.03        3.30      4.77 o
  -3  10   4       39.58       40.15      4.70 o
  -2  10   4       49.60       44.42      4.27 o
  -1  10   4        3.56        5.19      3.49 o
   0  10   4      249.81      253.77      4.87 o
   1  10   4       31.25       23.84      4.03 o
   2  10   4       64.98       62.86      4.87 o
   3  10   4        2.85        6.59      4.86 o
   4  10   4        0.53        0.33      5.54 o
  -4  11   4        2.26        3.17      4.47 o
  -3  11   4       50.15       39.95      5.17 o
  -2  11   4       27.33       34.12      4.42 o
  -1  11   4      127.26      138.52      5.30 o
   0  11   4       12.70       16.82      4.56 o
   1  11   4        0.02        2.86      4.47 o
   2  11   4       18.99       10.41      5.98 o
   3  11   4      185.21      177.85      6.28 o
  -3  12   4        1.22       -6.38      6.38 o
  -2  12   4      138.82      132.56      6.63 o
  -1  12   4        1.85       -3.39      4.02 o
   0  12   4       98.66       93.89      4.69 o
   1  12   4        5.06        3.32      4.37 o
   2  12   4       40.44       32.78     11.02 o
  -9   1   5        0.96        1.18      5.46 o
  -8   1   5        0.18        3.94      4.64 o
  -7   1   5        2.96        3.84      3.49 o
  -6   1   5        1.79        5.78      3.48 o
  -5   1   5      125.34      116.90      3.62 o
  -4   1   5       56.89       53.29      3.42 o
  -3   1   5      165.11      167.59      4.28 o
  -2   1   5       18.34       13.57      3.19 o
  -1   1   5      118.62      160.44      5.48 o
   0   1   5      379.47      375.29      7.41 o
   1   1   5      629.53      681.47      9.91 o
   2   1   5      481.04      506.37      6.93 o
   3   1   5      123.96      108.81      4.70 o
   4   1   5      174.99      156.63      4.55 o
   5   1   5       49.60       48.86      4.30 o
   6   1   5       79.81       75.29      4.32 o
   7   1   5        8.56        8.90      4.51 o
  -9   2   5        1.53       -2.93      7.60 o
  -8   2   5       13.01        6.83      4.20 o
  -7   2   5        5.97        8.47      3.71 o
  -6   2   5      196.30      199.27      4.90 o
  -5   2   5       56.51       59.39      3.40 o
  -4   2   5        1.30       -0.01      2.88 o
  -3   2   5      278.65      280.70      4.32 o
  -2   2   5      367.93      378.30      5.36 o
  -1   2   5        5.28        7.37      4.47 o
   0   2   5      302.05      310.22      8.88 o
   1   2   5      256.27      288.15      6.89 o
   2   2   5       77.86       67.64      4.48 o
   3   2   5        2.57        2.26      4.00 o
   4   2   5       59.00       59.52      3.57 o
   5   2   5       46.94       46.83      4.13 o
   6   2   5       36.10       33.72      3.99 o
   7   2   5        0.45        3.07      4.65 o
  -8   3   5      168.44      162.69      5.22 o
  -7   3   5       41.60       41.01      3.64 o
  -6   3   5      147.98      145.56      4.82 o
  -5   3   5      110.24      118.38      3.33 o
  -4   3   5       55.80       53.56      3.54 o
  -3   3   5      560.33      612.67     13.28 o
  -2   3   5       74.70       72.94      3.73 o
  -1   3   5        4.02        8.48      4.45 o
   0   3   5       94.22       86.47      7.01 o
   1   3   5      287.34      306.47      6.65 o
   2   3   5      558.87      543.99      9.43 o
   3   3   5      108.84      110.47      4.38 o
   4   3   5      398.48      388.58      6.23 o
   5   3   5        0.04       -3.91      3.91 o
   6   3   5       39.36       39.30      4.67 o
   7   3   5       53.99       54.43      4.99 o
  -8   4   5       37.05       24.78      4.51 o
  -7   4   5       14.65       15.39      3.69 o
  -6   4   5      238.68      247.05      5.99 o
  -5   4   5      364.83      349.71      9.46 o
  -4   4   5       15.48       11.74      3.46 o
  -3   4   5      171.33      183.18      6.03 o
  -2   4   5      185.10      168.17      4.67 o
  -1   4   5     1488.62     1554.28     24.96 o
   0   4   5        0.01        2.56      5.20 o
   1   4   5        7.25        6.55      3.90 o
   2   4   5      207.32      210.79      5.31 o
   3   4   5     1256.30     1218.89     23.07 o
   4   4   5        9.50        7.82      4.99 o
   5   4   5       82.17       85.57      4.75 o
   6   4   5       15.14       20.84      4.87 o
   7   4   5       15.14       18.28      5.73 o
  -8   5   5       16.08       12.63      4.19 o
  -7   5   5       77.67       82.12      4.73 o
  -6   5   5       34.48       31.63      3.68 o
  -5   5   5      103.97      106.00      4.22 o
  -4   5   5      184.67      188.14      5.20 o
  -3   5   5        1.10        1.44      3.24 o
  -2   5   5      192.17      168.27      4.62 o
  -1   5   5      106.95       96.88      4.56 o
   0   5   5      470.00      474.62     22.36 o
   1   5   5       76.81       71.16      5.34 o
   2   5   5       17.82       15.98      4.07 o
   3   5   5      501.47      499.56      9.43 o
   4   5   5      803.79      787.41     20.37 o
   5   5   5        6.76        0.41      4.11 o
   6   5   5       13.28       15.48      4.58 o
  -8   6   5       62.83       32.73      8.25 o
  -7   6   5      223.07      227.28      5.65 o
  -6   6   5       58.03       59.16      3.97 o
  -5   6   5       52.32       51.21      4.40 o
  -4   6   5      541.17      525.88     12.85 o
  -3   6   5      833.06      810.83     16.39 o
  -2   6   5       60.02       54.62      4.17 o
  -1   6   5       22.20       24.04      3.66 o
   0   6   5      147.80      134.61      4.87 o
   1   6   5     1320.87     1335.00     14.64 o
   2   6   5      226.29      219.68      5.35 o
   3   6   5       45.63       48.04      4.42 o
   4   6   5        4.05        0.71      4.10 o
   5   6   5       18.50       23.74      4.62 o
   6   6   5      109.83      113.66      5.65 o
  -7   7   5       44.81       35.92      4.61 o
  -6   7   5        1.59        5.37      4.31 o
  -5   7   5       33.84       29.26      3.83 o
  -4   7   5       19.86       20.11      3.76 o
  -3   7   5       66.59       68.50      4.11 o
  -2   7   5      160.40      149.51      4.37 o
  -1   7   5      154.13      143.20      4.07 o
   0   7   5       19.10       13.67      3.62 o
   1   7   5      137.07      131.02      4.83 o
   2   7   5      273.62      277.86      6.57 o
   3   7   5       22.21       27.68      4.53 o
   4   7   5        1.19        2.20      3.84 o
   5   7   5      127.89      135.33      5.48 o
   6   7   5       54.37       54.36      7.13 o
  -7   8   5        0.02       -3.91      8.25 o
  -6   8   5      171.14      171.53      5.39 o
  -5   8   5       85.20       79.42      4.28 o
  -4   8   5       25.97       25.34      3.74 o
  -3   8   5        1.23       -0.23      3.63 o
  -2   8   5       27.51       31.27      4.31 o
  -1   8   5     1153.09     1114.11      8.74 o
   0   8   5      212.94      200.58      4.92 o
   1   8   5       14.22       12.44      4.01 o
   2   8   5       21.15       23.86      4.45 o
   3   8   5      269.64      279.31      5.75 o
   4   8   5       60.93       63.80      4.84 o
   5   8   5       11.28       20.48      4.52 o
  -6   9   5       17.25        5.39      4.78 o
  -5   9   5        1.94       -5.16      5.16 o
  -4   9   5       91.88       95.33      5.14 o
  -3   9   5       19.30       19.39      4.41 o
  -2   9   5       57.18       55.29      4.11 o
  -1   9   5       36.02       39.52      4.05 o
   0   9   5       90.12      101.43      4.14 o
   1   9   5        7.43        5.32      4.15 o
   2   9   5        1.83        2.21      3.87 o
   3   9   5       20.57       16.92      5.67 o
   4   9   5      100.93      106.52      5.78 o
  -5  10   5        6.90       10.95      4.49 o
  -4  10   5       79.60       90.97      8.04 o
  -3  10   5      270.09      269.18      5.55 o
  -2  10   5        9.24       10.40      3.68 o
  -1  10   5        3.17        4.87      4.03 o
   0  10   5      188.53      167.53      4.46 o
   1  10   5      498.58      518.72      8.49 o
   2  10   5       18.00       25.72      5.06 o
   3  10   5        5.29        0.40      5.52 o
   4  10   5        4.00       -0.82      5.84 o
  -4  11   5       24.30       20.61      5.64 o
  -3  11   5        4.58        8.10      4.77 o
  -2  11   5       19.84       22.59      5.26 o
  -1  11   5       17.23       11.97      4.92 o
   0  11   5        2.14        4.48      4.31 o
   1  11   5        5.37       10.70      4.43 o
   2  11   5       42.63       46.61      4.78 o
  -2  12   5        2.23       -7.54      7.78 o
  -1  12   5      111.95       96.76      6.35 o
   0  12   5       56.76       49.64      5.14 o
   1  12   5        6.07      -10.70     10.70 o
  -9   0   6        0.01       14.07     10.57 o
  -8   0   6       13.62       11.85      6.88 o
  -7   0   6       74.52       70.11      6.41 o
  -6   0   6       16.36       16.11      4.96 o
  -5   0   6       20.36       19.25      4.58 o
  -4   0   6       59.99       63.59      5.55 o
  -3   0   6     2057.73     1983.31     34.49 o
  -2   0   6      205.47      211.33      5.71 o
  -1   0   6      208.07      239.41      8.25 o
   0   0   6     1294.22     1439.61     27.66 o
   1   0   6     1486.85     1287.54     51.94 o
   2   0   6     1146.10     1034.06     26.57 o
   3   0   6       66.24       61.37      6.24 o
   4   0   6       94.88       91.90      7.34 o
   5   0   6      155.46      186.32      9.55 o
   6   0   6       98.66      107.54      7.51 o
   7   0   6       11.97        5.04      8.83 o
  -8   1   6       17.88       16.97      4.68 o
  -7   1   6       10.66        8.24      3.71 o
  -6   1   6      153.67      161.65      4.57 o
  -5   1   6        6.78        5.04      3.62 o
  -4   1   6      183.51      183.61      4.06 o
  -3   1   6      178.87      187.92      4.82 o
  -2   1   6      123.35      116.51      3.67 o
  -1   1   6     1034.72     1109.17      9.23 o
   0   1   6       72.06       76.09      5.02 o
   1   1   6      131.54      128.33      6.03 o
   2   1   6       82.52       83.88      4.68 o
   3   1   6        4.19        0.61      4.03 o
   4   1   6       37.09       40.01      5.35 o
   5   1   6        3.63        5.64      4.35 o
   6   1   6       26.01       26.02      4.97 o
   7   1   6        4.14        5.42      5.12 o
  -8   2   6       13.17       15.21      4.39 o
  -7   2   6        7.29        1.50      3.71 o
  -6   2   6        0.08       -0.52      4.00 o
  -5   2   6      989.54      959.51     12.77 o
  -4   2   6       47.94       50.11      3.24 o
  -3   2   6      270.00      289.39      4.46 o
  -2   2   6      480.65      474.68      7.09 o
  -1   2   6     4206.15     4341.30     73.35 o
   0   2   6     1197.77     1269.72     43.69 o
   1   2   6       24.69       22.81      4.68 o
   2   2   6      109.80      106.00      4.60 o
   3   2   6      677.29      685.85      7.62 o
   4   2   6      540.94      516.31      6.09 o
   5   2   6       40.65       35.62      4.02 o
   6   2   6       13.11       15.04      4.56 o
   7   2   6        0.51        0.58      5.34 o
  -8   3   6      228.84      224.26      4.96 o
  -7   3   6       12.03        9.72      3.86 o
  -6   3   6      149.29      150.93      4.90 o
  -5   3   6      107.94      118.58      3.86 o
  -4   3   6       16.17       13.63      3.04 o
  -3   3   6      684.88      716.93     12.45 o
  -2   3   6       60.33       58.44      4.23 o
  -1   3   6       14.49       14.15      5.38 o
   0   3   6      250.77      245.58      8.85 o
   1   3   6       56.09       57.74      5.12 o
   2   3   6        1.43        4.04      4.12 o
   3   3   6       13.52       12.67      3.27 o
   4   3   6       29.42       23.65      4.53 o
   5   3   6       55.17       52.32      4.53 o
   6   3   6        1.48        5.84      4.69 o
  -8   4   6       63.15       49.37      4.44 o
  -7   4   6       73.49       78.74      5.20 o
  -6   4   6        5.64        8.68      3.36 o
  -5   4   6        0.77        0.47      3.60 o
  -4   4   6      217.75      225.98      3.96 o
  -3   4   6      460.34      433.17      6.98 o
  -2   4   6       45.39       42.69      3.71 o
  -1   4   6      147.16      145.50      5.09 o
   0   4   6        4.54        4.72      5.21 o
   1   4   6     1997.46     1982.68     25.09 o
   2   4   6     2809.26     2648.08     53.22 o
   3   4   6      105.57      104.49      5.13 o
   4   4   6       10.41        6.29      4.14 o
   5   4   6       92.55       90.18      4.75 o
   6   4   6       81.05       84.28      4.97 o
  -8   5   6        1.60       -0.41      5.03 o
  -7   5   6        4.08        1.43      3.97 o
  -6   5   6       15.35       20.27      3.46 o
  -5   5   6       73.56       77.18      3.87 o
  -4   5   6        3.50        2.81      3.86 o
  -3   5   6      158.64      155.03      3.98 o
  -2   5   6      145.43      140.49      4.58 o
  -1   5   6      185.36      184.00      6.11 o
   0   5   6        8.59        8.74      6.27 o
   1   5   6      610.55      622.04     15.68 o
   2   5   6      353.02      356.81      7.75 o
   3   5   6       90.25       89.60      5.01 o
   4   5   6       71.76       65.47      4.18 o
   5   5   6        3.08        3.92      5.10 o
   6   5   6        4.00       10.09      5.13 o
  -7   6   6       92.80       88.64      4.94 o
  -6   6   6       22.19       21.84      3.59 o
  -5   6   6       94.13       96.70      4.11 o
  -4   6   6       15.44       10.24      4.03 o
  -3   6   6        0.04       -2.55      4.23 o
  -2   6   6      181.24      183.88      4.95 o
  -1   6   6      104.45       98.58      5.06 o
   0   6   6      632.05      605.28      7.07 o
   1   6   6      169.64      163.76      5.51 o
   2   6   6       41.21       44.35      5.01 o
   3   6   6      192.37      196.04      5.46 o
   4   6   6       15.62       15.52      4.09 o
   5   6   6        6.33       13.25      4.48 o
   6   6   6       10.70        5.07      5.56 o
  -7   7   6       14.61       12.78      4.48 o
  -6   7   6        8.93       15.21      4.55 o
  -5   7   6       10.78        8.88      4.17 o
  -4   7   6       48.80       43.03      4.30 o
  -3   7   6      220.90      214.08      6.95 o
  -2   7   6       75.34       78.13      5.04 o
  -1   7   6        0.00        0.69      4.19 o
   0   7   6       16.67       18.70      4.69 o
   1   7   6       47.60       45.52      5.12 o
   2   7   6       22.25       19.91      6.13 o
   3   7   6        0.36       -1.74      3.84 o
   4   7   6        4.82        2.88      6.14 o
   5   7   6        8.12        4.71      4.80 o
  -6   8   6       68.07       57.07      4.89 o
  -5   8   6        5.22        1.37      4.88 o
  -4   8   6        0.48       -1.38      3.82 o
  -3   8   6        2.75        5.15      4.06 o
  -2   8   6        0.19        4.12      4.37 o
  -1   8   6       87.96       87.52      4.62 o
   0   8   6      114.86      108.18      4.83 o
   1   8   6       13.81       13.70      5.39 o
   2   8   6       85.41       92.05      5.76 o
   3   8   6       49.33       52.25      5.72 o
   4   8   6        4.28        7.35      4.48 o
   5   8   6        6.97        5.27      6.49 o
  -6   9   6        4.80       11.82      6.57 o
  -5   9   6        1.77        4.51      5.04 o
  -4   9   6       25.16       24.97      4.96 o
  -3   9   6        2.53        4.78      4.29 o
  -2   9   6        5.28        4.56      3.86 o
  -1   9   6      138.52      117.76      4.47 o
   0   9   6        1.45        4.69      4.15 o
   1   9   6        0.10       -0.87      4.70 o
   2   9   6        8.91       13.58      6.15 o
   3   9   6        8.83        4.00      5.61 o
   4   9   6        3.99       -4.41      6.73 o
  -5  10   6       29.68       24.43      6.44 o
  -4  10   6       13.41       14.02      4.84 o
  -3  10   6       24.24       25.01      5.33 o
  -2  10   6       51.60       58.13      4.81 o
  -1  10   6        9.52        7.06      4.88 o
   0  10   6        1.65        2.61      5.21 o
   1  10   6       66.63       67.76      5.04 o
   2  10   6        6.97        6.69      5.52 o
   3  10   6       10.86       13.43      5.63 o
  -3  11   6        8.77       11.26      4.83 o
  -2  11   6      208.16      190.51      5.42 o
  -1  11   6       11.31        9.78      4.90 o
   0  11   6       90.88       74.67      5.58 o
   1  11   6        1.31        2.44      4.82 o
  -8   1   7       10.08        5.36      4.46 o
  -7   1   7       59.29       63.67      4.79 o
  -6   1   7       25.58       30.22      4.32 o
  -5   1   7      108.94      115.86      4.82 o
  -4   1   7        6.11        4.71      3.42 o
  -3   1   7      663.84      685.81      7.58 o
  -2   1   7      437.35      454.23      5.96 o
  -1   1   7      193.51      173.48      4.99 o
   0   1   7      105.61      101.61      4.11 o
   1   1   7      138.02      123.61      5.50 o
   2   1   7      159.29      155.96      5.11 o
   3   1   7       91.85       93.44      5.05 o
   4   1   7        0.01        2.01      5.10 o
   5   1   7        0.81       -1.36      4.25 o
   6   1   7       49.14       46.86      4.69 o
  -8   2   7        1.12       -2.16      3.94 o
  -7   2   7      128.27      130.85      5.27 o
  -6   2   7        0.24       -3.41      3.90 o
  -5   2   7       15.11       18.73      4.20 o
  -4   2   7       11.39       11.60      2.93 o
  -3   2   7       40.38       46.93      3.22 o
  -2   2   7      137.44      135.53      4.46 o
  -1   2   7       17.25       18.74      4.23 o
   0   2   7        2.48        3.89      3.66 o
   1   2   7       92.17       93.12      5.50 o
   2   2   7       36.95       33.88      4.74 o
   3   2   7        2.95        5.67      5.19 o
   4   2   7        0.55        0.87      3.71 o
   5   2   7        8.05        5.01      4.82 o
   6   2   7       29.13       23.76      5.24 o
  -8   3   7        0.82       -4.32      4.52 o
  -7   3   7       83.65       84.62      5.07 o
  -6   3   7        9.52       11.07      3.48 o
  -5   3   7       50.58       54.71      3.72 o
  -4   3   7      257.34      257.64      6.28 o
  -3   3   7     1009.24     1022.58     13.56 o
  -2   3   7        0.66        1.05      3.58 o
  -1   3   7      170.31      154.52      5.67 o
   0   3   7      386.74      385.96     12.63 o
   1   3   7      261.27      246.74      6.60 o
   2   3   7        5.87        7.99      3.78 o
   3   3   7        8.05        8.71      4.40 o
   4   3   7      123.02      124.66      4.35 o
   5   3   7        0.41       -0.12      4.76 o
   6   3   7        8.85       15.88      5.05 o
  -8   4   7       41.73       26.54      5.17 o
  -7   4   7        3.56        7.39      4.34 o
  -6   4   7        2.83        6.27      3.56 o
  -5   4   7       43.10       42.68      3.94 o
  -4   4   7       23.70       22.16      3.63 o
  -3   4   7        8.36        9.68      3.67 o
  -2   4   7       96.49       93.36      4.59 o
  -1   4   7       63.21       67.97      6.37 o
   0   4   7      892.15      889.31     15.70 o
   1   4   7       59.00       55.36      5.86 o
   2   4   7        4.66        1.87      4.97 o
   3   4   7       18.11       14.98      4.11 o
   4   4   7      114.10      120.57      5.79 o
   5   4   7       12.69       10.82      4.83 o
   6   4   7        2.45       -1.16      5.69 o
  -7   5   7       13.52       16.37      3.99 o
  -6   5   7       49.39       53.43      3.81 o
  -5   5   7      155.45      158.35      4.43 o
  -4   5   7        0.19       -1.39      3.57 o
  -3   5   7        2.65        4.47      4.07 o
  -2   5   7      118.74      112.67      4.98 o
  -1   5   7     1060.28     1015.73     11.64 o
   0   5   7      288.84      281.40      6.20 o
   1   5   7      168.44      191.76      8.11 o
   2   5   7       75.97       70.33      5.17 o
   3   5   7       50.18       48.33      4.72 o
   4   5   7       65.57       56.63      4.42 o
   5   5   7        0.96        0.40      4.77 o
  -7   6   7        0.14       -2.62      4.01 o
  -6   6   7       72.53       70.14      4.47 o
  -5   6   7        1.89        3.61      3.33 o
  -4   6   7       99.96       98.80      4.65 o
  -3   6   7      206.42      208.09      5.12 o
  -2   6   7      242.59      238.55      7.17 o
  -1   6   7      136.20      137.71      6.19 o
   0   6   7       14.99       15.38      5.36 o
   1   6   7      339.53      360.44      7.79 o
   2   6   7      322.00      340.31      8.37 o
   3   6   7       22.27       21.62      4.79 o
   4   6   7        0.02       -0.14      5.56 o
   5   6   7       20.69       19.41      4.70 o
  -7   7   7       12.03        1.09      7.91 o
  -6   7   7       57.71       41.95      4.08 o
  -5   7   7       20.79       16.98      4.05 o
  -4   7   7       23.03       30.00      4.03 o
  -3   7   7      369.30      353.63      6.14 o
  -2   7   7      160.29      159.02      5.67 o
  -1   7   7       65.37       75.42      6.02 o
   0   7   7        3.74        8.94      5.62 o
   1   7   7       58.94       55.19      6.14 o
   2   7   7        2.08        2.42      5.56 o
   3   7   7       17.42       20.11      5.59 o
   4   7   7       13.73        8.94      4.94 o
   5   7   7        4.04        6.40      9.37 o
  -6   8   7        4.21        4.25      4.32 o
  -5   8   7       41.59       42.39      4.63 o
  -4   8   7       34.59       26.22      5.78 o
  -3   8   7       28.82       22.14      4.86 o
  -2   8   7       18.15        8.68      4.70 o
  -1   8   7       66.18       66.16      5.05 o
   0   8   7      188.69      202.67      6.17 o
   1   8   7        7.39        5.00      8.22 o
   2   8   7        1.71        3.42      5.91 o
   3   8   7       53.83       58.36      5.90 o
   4   8   7      184.11      181.59     10.26 o
  -5   9   7       40.55       38.93      5.33 o
  -4   9   7        1.94        4.27      4.60 o
  -3   9   7       76.07       81.76      6.04 o
  -2   9   7        8.56        9.31      4.65 o
  -1   9   7      165.13      154.46      6.42 o
   0   9   7        6.88        8.16      7.89 o
   1   9   7       56.53       38.47      6.31 o
   2   9   7        8.57       13.70      5.76 o
   3   9   7        0.01        4.92      7.37 o
  -4  10   7       30.95       42.07      5.62 o
  -3  10   7        2.81        6.17      4.76 o
  -2  10   7      177.71      169.19      6.07 o
  -1  10   7       20.17       15.62      5.01 o
   0  10   7        1.95       -3.62      9.16 o
   1  10   7        0.72       -0.42      5.46 o
   2  10   7      140.05      127.58      7.30 o
  -2  11   7        0.00       -2.85      5.87 o
  -1  11   7       55.41       46.87      5.77 o
   0  11   7        8.80        5.36      6.94 o
  -8   0   8       20.62       26.92      6.29 o
  -7   0   8        2.95        6.22      6.29 o
  -6   0   8       53.86       45.80      5.73 o
  -5   0   8        9.73       13.34      5.97 o
  -4   0   8       44.74       48.37      4.64 o
  -3   0   8       55.56       63.21      4.60 o
  -2   0   8      285.19      298.76      7.37 o
  -1   0   8       28.84       26.93      5.37 o
   0   0   8       11.38       13.88      5.08 o
   1   0   8       12.44       18.10      6.06 o
   2   0   8      510.01      467.20     10.62 o
   3   0   8      134.60      120.83      7.57 o
   4   0   8       35.13       27.84      5.95 o
   5   0   8        9.63        8.84      6.84 o
   6   0   8       52.54       46.26     11.65 o
  -8   1   8        0.07       -2.05      4.28 o
  -7   1   8       70.86       73.77      4.55 o
  -6   1   8        0.04        0.53      3.74 o
  -5   1   8      178.51      183.66      5.38 o
  -4   1   8        2.45        3.21      3.89 o
  -3   1   8      102.31       95.50      3.93 o
  -2   1   8        0.08        0.10      3.39 o
  -1   1   8      225.42      217.99      5.12 o
   0   1   8      165.66      168.24      5.22 o
   1   1   8       36.77       47.81      4.52 o
   2   1   8       56.76       58.90      5.25 o
   3   1   8        0.23        2.22      5.11 o
   4   1   8       78.35       77.03      4.72 o
   5   1   8        8.71        7.72      5.56 o
   6   1   8        2.47       -1.95      6.27 o
  -8   2   8        4.74        0.55      5.21 o
  -7   2   8       19.16       19.67      4.94 o
  -6   2   8        8.03        7.06      4.04 o
  -5   2   8      313.74      323.54      7.65 o
  -4   2   8       75.95       79.96      4.92 o
  -3   2   8       69.50       65.92      3.46 o
  -2   2   8       19.10       21.61      3.97 o
  -1   2   8        0.37       -0.17      4.06 o
   0   2   8      292.47      289.64      6.23 o
   1   2   8       76.05       73.05      5.14 o
   2   2   8        8.60        4.79      4.14 o
   3   2   8       28.46       26.77      4.82 o
   4   2   8       76.08       87.72      5.16 o
   5   2   8       20.04       18.51      4.31 o
  -8   3   8        2.21        1.82      7.78 o
  -7   3   8       59.96       63.39      4.79 o
  -6   3   8       15.21       13.63      3.81 o
  -5   3   8       71.18       72.84      3.70 o
  -4   3   8        9.42       12.50      3.83 o
  -3   3   8      382.36      383.31      7.14 o
  -2   3   8      828.08      851.72     18.54 o
  -1   3   8       50.75       50.50      5.11 o
   0   3   8      268.63      246.93      6.66 o
   1   3   8      156.41      163.44      8.00 o
   2   3   8      235.83      237.15      5.89 o
   3   3   8       16.34       13.35      4.84 o
   4   3   8        2.18        1.66      4.35 o
   5   3   8        0.16        5.98      4.36 o
  -7   4   8        7.92       10.39      4.22 o
  -6   4   8        0.01        1.58      4.21 o
  -5   4   8        9.54        8.54      3.65 o
  -4   4   8       28.54       32.90      3.95 o
  -3   4   8       25.50       24.80      4.20 o
  -2   4   8        2.29       -0.59      5.39 o
  -1   4   8        0.05       -1.98      5.13 o
   0   4   8      828.84      804.85      9.04 o
   1   4   8       26.08       32.46      6.85 o
   2   4   8       29.64       25.69      4.89 o
   3   4   8      136.34      134.55      5.92 o
   4   4   8        0.45        2.53      5.06 o
   5   4   8       18.37       15.15      5.63 o
  -7   5   8        3.92        5.24      4.00 o
  -6   5   8        7.06        9.88      4.20 o
  -5   5   8       82.29       85.16      4.20 o
  -4   5   8       18.21       17.98      4.59 o
  -3   5   8        8.67        3.78      4.04 o
  -2   5   8        2.59        1.83      5.35 o
  -1   5   8      690.13      710.66      8.23 o
   0   5   8      520.74      539.95     11.02 o
   1   5   8      250.01      246.23     15.06 o
   2   5   8       49.80       57.58      6.06 o
   3   5   8       36.81       35.08      4.53 o
   4   5   8       51.51       52.75      5.55 o
   5   5   8      100.47       96.83      5.78 o
  -7   6   8        2.84       -3.59      6.45 o
  -6   6   8        1.46        2.78      4.36 o
  -5   6   8      121.89      118.09      4.61 o
  -4   6   8        2.52        4.26      3.92 o
  -3   6   8        1.50        3.50      4.42 o
  -2   6   8       19.83       20.10      4.98 o
  -1   6   8      275.54      292.59      6.36 o
   0   6   8        2.79       -2.41      5.31 o
   1   6   8        7.57        7.87      5.80 o
   2   6   8       21.91       17.09      6.67 o
   3   6   8        1.36       -5.84      5.84 o
   4   6   8       52.33       59.40      5.19 o
  -6   7   8        8.92        4.24      4.45 o
  -5   7   8       15.38       19.09      4.42 o
  -4   7   8       78.19       74.14      5.68 o
  -3   7   8        1.83        1.00      4.56 o
  -2   7   8      168.26      182.99      5.73 o
  -1   7   8      132.99      126.30      5.47 o
   0   7   8       25.00       18.60      5.24 o
   1   7   8       18.41       17.28      5.78 o
   2   7   8      107.06      124.08      7.33 o
   3   7   8       60.62       60.16      6.37 o
   4   7   8       11.82        6.90      5.96 o
  -5   8   8        8.40        7.95      5.65 o
  -4   8   8        0.38        1.86      4.60 o
  -3   8   8       15.50       15.73      5.47 o
  -2   8   8        0.35        9.32      5.23 o
  -1   8   8       41.99       40.21      6.10 o
   0   8   8       62.69       75.42      5.79 o
   1   8   8       12.61        4.45      5.61 o
   2   8   8        2.40        2.71      8.18 o
   3   8   8       16.44       16.06      8.21 o
  -4   9   8       24.69       19.51      4.75 o
  -3   9   8       94.56       91.79      5.43 o
  -2   9   8       27.03       20.11      5.82 o
  -1   9   8        0.09        2.22      5.53 o
   0   9   8       97.56       88.25      7.18 o
   1   9   8      154.59      155.91      6.97 o
   2   9   8       61.21       59.01      7.67 o
  -3  10   8        8.45       10.71      5.67 o
  -2  10   8       22.62       10.99      7.91 o
  -1  10   8        4.63        3.55     11.09 o
   0  10   8        7.44       10.40      6.39 o
   1  10   8        6.65        2.71      7.83 o
  -7   1   9        6.83       12.04      4.15 o
  -6   1   9        9.34        9.73      4.09 o
  -5   1   9       28.76       25.15      3.43 o
  -4   1   9      191.68      191.38      4.39 o
  -3   1   9       52.49       47.06      4.57 o
  -2   1   9      178.28      189.39      6.07 o
  -1   1   9      249.46      254.58      6.15 o
   0   1   9      453.46      443.74      9.01 o
   1   1   9      197.47      200.67      6.12 o
   2   1   9       70.02       83.48      6.22 o
   3   1   9       35.75       43.34      4.46 o
   4   1   9      199.41      207.94      6.78 o
   5   1   9       85.56       74.44      5.27 o
  -7   2   9       21.59       19.66      4.51 o
  -6   2   9       13.22       17.74      4.95 o
  -5   2   9       12.04        9.94      3.51 o
  -4   2   9      143.83      155.27      4.93 o
  -3   2   9        2.50        0.81      4.36 o
  -2   2   9       64.21       66.00      5.27 o
  -1   2   9        5.88        6.58      5.03 o
   0   2   9       52.59       57.93      6.22 o
   1   2   9       47.19       52.95      5.41 o
   2   2   9        3.63        4.97      4.74 o
   3   2   9        0.07       -0.42      5.09 o
   4   2   9       15.00       14.95      4.82 o
   5   2   9        0.08       -0.04      5.76 o
  -7   3   9        0.01        0.32      4.41 o
  -6   3   9       23.81       25.81      4.17 o
  -5   3   9       57.59       50.29      4.04 o
  -4   3   9        2.96        1.90      3.63 o
  -3   3   9       81.36       79.79      4.94 o
  -2   3   9     1106.45     1131.97     32.67 o
  -1   3   9       62.34       61.82      5.70 o
   0   3   9        3.31        3.74      4.76 o
   1   3   9       84.08       90.78     10.25 o
   2   3   9      277.73      279.16      7.91 o
   3   3   9      119.79      122.00      5.52 o
   4   3   9       35.21       41.37      4.82 o
   5   3   9       72.63       72.33      7.55 o
  -7   4   9       12.79        7.11      4.31 o
  -6   4   9       26.56       29.25      4.58 o
  -5   4   9      126.28      126.58      4.48 o
  -4   4   9        0.93        3.49      4.17 o
  -3   4   9        0.07       -1.06      5.08 o
  -2   4   9        8.57        8.35      5.36 o
  -1   4   9        3.13        1.24      4.79 o
   0   4   9       48.66       47.68      6.01 o
   1   4   9        0.25        3.93      6.55 o
   2   4   9       21.84       28.86      6.66 o
   3   4   9        9.69       12.00      6.38 o
   4   4   9       17.78       13.63      5.72 o
  -7   5   9       13.81       -2.30     11.69 o
  -6   5   9        7.93       13.37      4.24 o
  -5   5   9       69.85       71.51      4.98 o
  -4   5   9      172.27      167.35      5.51 o
  -3   5   9       21.50       22.88      5.56 o
  -2   5   9       59.92       58.88      5.19 o
  -1   5   9       76.21       89.06      5.88 o
   0   5   9      114.68      123.50      5.89 o
   1   5   9       50.14       49.39      5.96 o
   2   5   9        9.96        4.80      7.02 o
   3   5   9       52.09       63.26      6.68 o
   4   5   9      122.21      129.94      6.44 o
  -6   6   9        6.27        0.42      4.77 o
  -5   6   9       21.77       17.37      4.82 o
  -4   6   9        1.45       -2.38      5.65 o
  -3   6   9      414.42      428.01      7.62 o
  -2   6   9       30.99       31.26      5.41 o
  -1   6   9      178.84      184.37      6.26 o
   0   6   9        2.52       -0.03      5.43 o
   1   6   9       53.90       54.19     10.41 o
   2   6   9       35.59       33.11      6.96 o
   3   6   9        0.07        0.29      6.77 o
  -5   7   9       34.02       27.24      5.47 o
  -4   7   9       11.76        9.79      4.82 o
  -3   7   9      253.41      264.66      9.32 o
  -2   7   9      105.87      123.90      8.38 o
  -1   7   9        1.52       -5.71      5.71 o
   0   7   9       34.60       37.16      6.27 o
   1   7   9       65.17       67.96      6.01 o
   2   7   9      155.20      146.42      7.90 o
   3   7   9       13.17        9.79      8.86 o
  -4   8   9        8.67        4.43      5.21 o
  -3   8   9       16.61       18.24      5.69 o
  -2   8   9       10.41       11.09      6.84 o
  -1   8   9       52.60       51.23     10.51 o
   0   8   9       17.56       14.85      5.58 o
   1   8   9       10.43       12.65      5.65 o
   2   8   9        3.95        8.82      8.68 o
  -3   9   9        7.09        1.33      9.75 o
  -2   9   9       12.01       21.56      6.13 o
  -1   9   9        4.22       -4.74      6.14 o
   0   9   9       86.57       82.51      7.59 o
   1   9   9       16.59       17.04     18.97 o
  -7   0  10       68.41       70.67      8.51 o
  -6   0  10       43.44       47.33      6.68 o
  -5   0  10        0.60        3.22      5.24 o
  -4   0  10       35.59       41.07      5.63 o
  -3   0  10      246.56      255.86      8.72 o
  -2   0  10      357.80      373.95      9.78 o
  -1   0  10       23.72       19.61      6.10 o
   0   0  10        1.60        1.13      5.76 o
   1   0  10        0.60       -0.73      6.66 o
   2   0  10      416.39      402.06     25.86 o
   3   0  10       59.21       39.85     10.09 o
   4   0  10        0.18        4.50      7.57 o
  -7   1  10        1.41        4.10      4.61 o
  -6   1  10       40.54       38.66      4.75 o
  -5   1  10        0.27       -0.02      3.67 o
  -4   1  10      112.86      120.29      5.48 o
  -3   1  10        2.67        1.64      5.32 o
  -2   1  10       91.81       98.21      5.14 o
  -1   1  10       13.32       12.72      4.68 o
   0   1  10      146.69      147.61      5.78 o
   1   1  10        6.11        4.06      4.44 o
   2   1  10       51.99       49.02      5.16 o
   3   1  10        0.60        1.62      5.21 o
   4   1  10        1.55        4.36      6.13 o
  -7   2  10        1.39        0.47      5.38 o
  -6   2  10        4.34        1.86      4.40 o
  -5   2  10       88.96      106.85      5.48 o
  -4   2  10      447.78      452.39     10.31 o
  -3   2  10        0.09        0.80      4.81 o
  -2   2  10        9.42        6.49      5.13 o
  -1   2  10       91.17       97.35      7.51 o
   0   2  10      244.16      255.94      7.13 o
   1   2  10       41.28       40.03      4.33 o
   2   2  10       18.11       14.42      5.26 o
   3   2  10       19.93       26.34      5.29 o
   4   2  10       23.16       24.55      5.16 o
  -6   3  10        8.53        5.59      4.27 o
  -5   3  10        8.97        5.16      4.56 o
  -4   3  10       46.46       47.25      4.54 o
  -3   3  10       20.25       18.11      5.60 o
  -2   3  10       44.12       45.37      5.58 o
  -1   3  10        1.10       -2.54      5.24 o
   0   3  10        5.30        3.49      5.75 o
   1   3  10        1.35        4.32      4.67 o
   2   3  10       43.85       53.45      5.70 o
   3   3  10       16.10       15.85      5.27 o
   4   3  10        0.06        4.50      5.86 o
  -6   4  10       21.87       19.30      4.33 o
  -5   4  10        0.17       -4.46      4.46 o
  -4   4  10        0.79       -0.30      4.88 o
  -3   4  10      188.74      196.76      6.20 o
  -2   4  10      110.01      109.92      6.58 o
  -1   4  10       31.48       34.80      5.32 o
   0   4  10       65.67       64.06      5.08 o
   1   4  10        4.28        6.37      4.74 o
   2   4  10       77.57      106.20     15.56 o
   3   4  10      112.63      111.85      7.08 o
  -6   5  10        0.93       -1.60      4.70 o
  -5   5  10        3.06        7.74      4.93 o
  -4   5  10        6.18        6.51      5.37 o
  -3   5  10        4.17        5.98      5.76 o
  -2   5  10      106.69      101.24      5.57 o
  -1   5  10       15.25       11.55      4.82 o
   0   5  10        0.00        3.81      5.11 o
   1   5  10       73.80       67.37      6.60 o
   2   5  10       28.63       23.93      7.19 o
   3   5  10       32.54       35.72      8.10 o
  -5   6  10       29.66       30.46      4.88 o
  -4   6  10      101.93       99.86      7.12 o
  -3   6  10       34.47       26.96      6.06 o
  -2   6  10       33.50       31.46      7.10 o
  -1   6  10       92.54       93.65      6.77 o
   0   6  10       43.62       39.21      6.46 o
   1   6  10       40.59       48.03      6.43 o
   2   6  10        2.20        7.70     10.40 o
  -5   7  10        6.69       16.51     11.33 o
  -4   7  10        5.19       16.29      6.32 o
  -3   7  10       56.45       49.22      8.56 o
  -2   7  10        0.87       -5.33      5.64 o
  -1   7  10        8.23        7.04      7.01 o
   0   7  10       10.00       10.16      6.20 o
   1   7  10        0.19        1.56      6.06 o
  -3   8  10       18.75        2.49     13.16 o
  -2   8  10        6.30       14.00      5.72 o
  -1   8  10       49.75       51.46      9.50 o
   0   8  10        0.73        9.18      9.06 o
  -6   1  11       41.45       49.53      5.65 o
  -5   1  11        0.14        1.66      5.72 o
  -4   1  11       12.77       11.15      5.03 o
  -3   1  11        7.93        5.29      4.41 o
  -2   1  11        0.00       -0.70      4.39 o
  -1   1  11        9.22        5.80      4.95 o
   0   1  11        4.23        6.80      4.32 o
   1   1  11        4.30        7.07      5.71 o
   2   1  11        7.20        6.71      6.18 o
   3   1  11       22.79       21.41      5.85 o
  -6   2  11       96.83       96.70      5.63 o
  -5   2  11        0.04        3.53      4.66 o
  -4   2  11      119.44      116.66      5.46 o
  -3   2  11        2.32        3.75      5.33 o
  -2   2  11      126.87      125.68      5.45 o
  -1   2  11       11.50        7.53      5.54 o
   0   2  11        1.33        0.45      5.97 o
   1   2  11        0.61        1.04      5.90 o
   2   2  11       26.47       34.01      5.60 o
   3   2  11        8.29        4.78      6.48 o
  -6   3  11        0.12        3.88      5.17 o
  -5   3  11        7.23        3.55      5.28 o
  -4   3  11        8.81        7.85      4.93 o
  -3   3  11       10.48       12.98      6.29 o
  -2   3  11        9.21        6.20      5.72 o
  -1   3  11       31.95       36.60      7.58 o
   0   3  11        6.52       10.61      5.71 o
   1   3  11        0.23        0.07      5.69 o
   2   3  11       30.14       31.51      6.97 o
   3   3  11       50.32       53.32      8.28 o
  -5   4  11       11.62       10.43      4.91 o
  -4   4  11       52.17       51.12      6.45 o
  -3   4  11        9.88       13.16      7.12 o
  -2   4  11        0.82        2.91      7.14 o
  -1   4  11       27.67       26.13      7.06 o
   0   4  11       53.02       65.86      7.28 o
   1   4  11       51.84       58.21      7.08 o
   2   4  11        6.66        4.22      9.61 o
  -5   5  11        8.37        6.93      5.88 o
  -4   5  11        3.79        4.85      6.08 o
  -3   5  11       21.26       19.15      7.18 o
  -2   5  11        7.64        7.96      5.61 o
  -1   5  11        0.38       -2.72      5.67 o
   0   5  11        2.04       -0.70      6.28 o
   1   5  11       12.82       13.43      6.24 o
   2   5  11       19.92       19.46     11.41 o
  -4   6  11       15.17       15.61      7.06 o
  -3   6  11        0.54        4.10      5.62 o
  -2   6  11       77.22       83.40      6.74 o
  -1   6  11       14.84       10.32      6.16 o
   0   6  11        6.56        8.94      6.08 o
   1   6  11       47.65       48.23      7.19 o
  -3   7  11       71.80       44.02     12.04 o
  -2   7  11        0.68        1.49      7.09 o
  -1   7  11       25.32       33.32      6.97 o
   0   7  11       13.83        9.96     10.65 o
  -5   0  12       23.18       21.07     11.16 o
  -4   0  12        5.74        4.31      8.20 o
  -3   0  12        8.70        7.42      6.28 o
  -2   0  12      128.71      126.18      9.28 o
  -1   0  12       34.66       35.97      7.38 o
   0   0  12       10.89        7.65      6.98 o
   1   0  12       94.24       84.13      6.74 o
   2   0  12       23.11       31.83      8.25 o
  -5   1  12       10.40       13.46      6.16 o
  -4   1  12       57.39       56.26      5.33 o
  -3   1  12        1.88        3.65      5.09 o
  -2   1  12       27.56       29.67      5.14 o
  -1   1  12       10.24        5.40      5.19 o
   0   1  12       52.13       49.84      5.51 o
   1   1  12        0.01       -0.07      5.00 o
   2   1  12        0.00        0.58      7.63 o
  -5   2  12       24.54       19.11      6.56 o
  -4   2  12        8.76        8.28      4.96 o
  -3   2  12       54.09       54.30      6.35 o
  -2   2  12        4.99        7.28      5.77 o
  -1   2  12       14.50       16.53      8.16 o
   0   2  12      163.18      163.47      7.80 o
   1   2  12      135.21      131.51      7.48 o
  -4   3  12        5.20        5.08      5.48 o
  -3   3  12       28.69       18.03      6.53 o
  -2   3  12        3.41        6.28      5.63 o
  -1   3  12       16.71       12.71      5.96 o
   0   3  12        0.07        4.32      5.64 o
   1   3  12        3.89       10.32      7.06 o
  -4   4  12       16.80       12.97      6.62 o
  -3   4  12        0.27        1.19      6.70 o
  -2   4  12       26.09       30.01      5.89 o
  -1   4  12       68.69       62.88      6.25 o
   0   4  12        2.03       -0.17      7.22 o
  -3   5  12        2.30       -8.40     11.33 o
  -2   5  12        5.81        7.23      6.46 o
  -1   5  12        0.53       -0.93      7.03 o
  -3   1  13        7.82        7.68      7.23 o
  -2   1  13       33.72       31.13      7.82 o
  -1   1  13       54.00       44.33      8.31 o
  -2   2  13        0.28        0.74     11.19 o
 
